# Supplementary material for: Mir142 loss unlocks IDH2R140-dependent leukemogenesis through antagonistic regulation of HOX genes
Source: Sci Rep. 2020 Nov 10;10:19390. doi: 10.1038/s41598-020-76218-8 (PMC7656267; doi:10.1038/s41598-020-76218-8)
Supplement: Supplementary file 1 — Supplementary Information 1. [file 41598_2020_76218_MOESM1_ESM.xlsx]

## Sheet: Mir142KO vs WT GMPs
gene	baseMean	log2FoldChange	lfcSE	stat	pvalue	padj
Skida1	9.00512	6.6611	1.28928	5.16651	2.385e-07	1.09901e-05
Hspa12a	10.4968	5.06121	1.11204	4.55128	5.33217e-06	0.000171435
A930004D18Rik	27.7264	4.37778	0.626531	6.98733	2.80158e-12	3.42565e-10
Spats2	22.2265	3.63714	0.645254	5.63676	1.73281e-08	1.0483e-06
Rtn1	14.0975	3.61038	0.791098	4.56375	5.02468e-06	0.000162898
Gm4951	24.5772	3.37536	0.678074	4.97787	6.4288e-07	2.67922e-05
C4b	13.0718	3.35351	0.783788	4.27859	1.88079e-05	0.000514205
Igf2bp3	57.1031	3.33077	0.451392	7.37888	1.59631e-13	2.47891e-11
Srpk3	10.2928	3.21255	0.997758	3.21976	0.00128296	0.0179974
Cux2	31.2867	2.9528	0.612026	4.82463	1.40266e-06	5.29972e-05
Plekhh2	19.5637	2.85182	0.673841	4.23218	2.31435e-05	0.000619648
Faim2	18.6913	2.80939	0.731687	3.83961	0.000123229	0.00260004
Mx2	62.7419	2.73207	0.781049	3.49795	0.000468854	0.00800091
Fam78b	18.045	2.39002	0.609547	3.92097	8.81923e-05	0.00194537
Gm10800	185.783	2.34777	0.267471	8.77764	1.66937e-18	4.62922e-16
Oas2	173.637	2.32263	0.648175	3.58334	0.000339224	0.00620907
Gm21738	166.347	2.29158	0.513636	4.46149	8.13914e-06	0.000248805
Hs3st3b1	18.8845	2.27711	0.677994	3.3586	0.000783396	0.0121775
Gm10801	13.5241	2.23399	0.674669	3.31124	0.000928825	0.0140172
Iigp1	82.0454	2.23049	0.715708	3.11649	0.00183021	0.0233536
Isg15	167.33	2.20202	0.767119	2.87051	0.00409805	0.0430572
Nt5e	25.3921	2.16141	0.499719	4.32525	1.52362e-05	0.000427082
Dnmt3l	17.4927	2.15567	0.589421	3.65728	0.000254909	0.00485109
Tmc7	26.6686	2.10502	0.648812	3.24442	0.0011769	0.0168942
Col5a3	20.725	2.08037	0.581663	3.57659	0.000348103	0.00633727
Tshr	39.3498	2.05558	0.419859	4.89589	9.78624e-07	3.89668e-05
Cfl2	617.986	2.04332	0.11966	17.076	2.23934e-65	1.73874e-61
Slfn5	60.2191	2.00759	0.439654	4.5663	4.96411e-06	0.000161609
Farp1	13.3564	1.99241	0.687992	2.89598	0.00377981	0.0407051
Rhoq	127.21	1.95165	0.251368	7.76413	8.22088e-15	1.46738e-12
Oasl1	295.65	1.94973	0.498684	3.90975	9.23909e-05	0.00202233
Ly6k	17.9832	1.93382	0.635964	3.04077	0.00235977	0.0283558
Zfp458	18.6181	1.89367	0.626809	3.02112	0.00251838	0.0297398
Ifi206	32.2703	1.88375	0.603762	3.12002	0.00180839	0.0231513
Akap12	15.9127	1.86104	0.609801	3.05188	0.00227413	0.0275682
Oas1g	219.43	1.84179	0.560911	3.28356	0.00102503	0.0151887
Oasl2	608.657	1.83585	0.607326	3.02284	0.00250413	0.0296167
Nid2	25.9436	1.78097	0.473497	3.76132	0.000169019	0.00341313
Gna11	708.925	1.73884	0.11249	15.4577	6.69475e-54	3.46543e-50
Tsen34	1504.41	1.72176	0.0881163	19.5396	5.05766e-85	7.85404e-81
Ednra	45.4925	1.69105	0.362454	4.66555	3.07785e-06	0.000105277
F730016J06Rik	21.2336	1.68345	0.580954	2.89774	0.00375863	0.0405896
Lrg1	114.922	1.68027	0.299012	5.6194	1.91617e-08	1.14447e-06
Agrn	139.797	1.6758	0.234008	7.16127	7.99306e-13	1.06089e-10
Fam169b	28.0006	1.67201	0.467812	3.57411	0.000351421	0.00636039
Rhou	151.215	1.66016	0.205706	8.07058	6.99679e-16	1.41108e-13
Phf11d	42.3502	1.6471	0.479469	3.43525	0.000591999	0.00966682
Il18bp	49.4886	1.64391	0.39763	4.13426	3.56094e-05	0.000891901
Pdlim4	42.8913	1.56573	0.422023	3.71005	0.000207215	0.00404252
S1pr3	1077.39	1.55298	0.109592	14.1706	1.39359e-45	2.70514e-42
Cd177	395.26	1.53129	0.175755	8.71268	2.96785e-18	7.6813e-16
2010-09-01	104.988	1.52735	0.281343	5.42877	5.67438e-08	3.02809e-06
Olfm1	155.034	1.51758	0.275719	5.50408	3.71107e-08	2.05819e-06
Ctsf	236.534	1.51059	0.166643	9.06485	1.24778e-19	3.79937e-17
Smug1	276.975	1.50929	0.194326	7.76679	8.04974e-15	1.45354e-12
Mogat2	276.304	1.49863	0.190308	7.87476	3.41405e-15	6.31152e-13
Selp	213.733	1.49547	0.210482	7.10496	1.20359e-12	1.53201e-10
Batf2	30.6555	1.49503	0.423644	3.52898	0.000417163	0.00729518
Rab12	370.137	1.48423	0.141035	10.5238	6.70968e-26	3.36112e-23
Gm12250	296.947	1.47679	0.230828	6.39779	1.57643e-10	1.42328e-08
Rxra	87.2645	1.46515	0.293913	4.98496	6.19731e-07	2.60807e-05
Fam20c	339.219	1.44925	0.155724	9.30652	1.32087e-20	4.18609e-18
Penk	28.4383	1.43384	0.478613	2.99583	0.00273699	0.0317421
Serpina3f	88.9504	1.4313	0.383868	3.72862	0.000192528	0.00382323
Fam8a1	190.304	1.43123	0.191558	7.47151	7.92789e-14	1.28242e-11
Tmem176a	1555.31	1.4252	0.0981586	14.5193	9.13895e-48	2.83838e-44
Mgl2	1267.5	1.41618	0.144318	9.81293	9.90472e-23	4.15704e-20
Nxt2	305.034	1.41576	0.184803	7.6609	1.84638e-14	3.25823e-12
AW011738	46.8269	1.4121	0.362183	3.89884	9.66528e-05	0.00209919
Ier5l	130.535	1.39454	0.222599	6.26479	3.73327e-10	3.20298e-08
Scoc	583.624	1.39014	0.123554	11.2513	2.28245e-29	1.77221e-26
Crtap	1236.22	1.38308	0.0965876	14.3194	1.65564e-46	3.67291e-43
Gpx3	1087.74	1.37916	0.315187	4.37569	1.21049e-05	0.000350702
1810006J02Rik	32.462	1.36704	0.458446	2.98191	0.00286459	0.0326609
Ly6a	84.17	1.36379	0.370136	3.68457	0.000229091	0.00440837
Cracr2b	473.159	1.36178	0.125554	10.8462	2.07961e-27	1.19608e-24
4930526A20Rik	116.23	1.35465	0.258157	5.24736	1.54293e-07	7.34974e-06
Lima1	128.005	1.34405	0.274974	4.8879	1.01918e-06	4.03748e-05
Pmaip1	238.784	1.32737	0.198599	6.68366	2.33041e-11	2.51312e-09
Arhgap35	219.162	1.30163	0.172379	7.55094	4.3214e-14	7.3744e-12
Ccdc189	32.6154	1.30061	0.416509	3.12266	0.00179228	0.02304
Irgm2	285.909	1.29245	0.398271	3.24515	0.0011739	0.0168792
Mecom	65.3434	1.28582	0.291576	4.40989	1.03422e-05	0.000304227
Nrg4	267.454	1.27919	0.179144	7.14054	9.29616e-13	1.21311e-10
Il17rb	392.542	1.27423	0.150823	8.44853	2.94989e-17	7.04751e-15
Inpp5j	40.1857	1.27135	0.37843	3.35955	0.0007807	0.0121529
Cldn12	102.559	1.26683	0.269033	4.70882	2.4915e-06	8.7535e-05
Aldh6a1	623.325	1.2639	0.11285	11.1999	4.08195e-29	2.8813e-26
Scamp5	95.7498	1.25261	0.259012	4.83611	1.32406e-06	5.06438e-05
Eya1	248.112	1.24469	0.201866	6.16591	7.00772e-10	5.55219e-08
Kifc3	76.2313	1.23996	0.297606	4.16645	3.09377e-05	0.000788887
Bod1	658.932	1.23431	0.111931	11.0274	2.81861e-28	1.75081e-25
Ecm1	102.801	1.22346	0.231708	5.28019	1.29047e-07	6.26239e-06
Adamtsl4	46.7274	1.21788	0.42959	2.83497	0.00458299	0.046824
Dcakd	688.758	1.20415	0.135442	8.89051	6.08281e-19	1.78226e-16
Mrgpra2a	118.539	1.19768	0.26254	4.5619	5.06917e-06	0.000163657
Akt1s1	838.333	1.19723	0.103546	11.5623	6.39873e-31	5.52032e-28
Ifi211	123.906	1.18647	0.35018	3.38816	0.00070362	0.0111268
Tgfbr1	445.391	1.1859	0.123649	9.59082	8.73852e-22	3.30977e-19
Fcnb	1183.58	1.1812	0.283906	4.16053	3.17513e-05	0.000805664
Padi4	523.054	1.17703	0.126435	9.30939	1.28569e-20	4.18609e-18
Pam	380.897	1.17351	0.160893	7.29377	3.01411e-13	4.45772e-11
Fam114a1	236.67	1.17089	0.206788	5.66227	1.49384e-08	9.13301e-07
Rnd1	55.8922	1.16921	0.346737	3.37203	0.000746173	0.0116926
Tspan17	73.2571	1.16585	0.276255	4.2202	2.44089e-05	0.00064905
Abca13	85.0004	1.16565	0.280202	4.16002	3.18225e-05	0.000806154
Ldhb	1619.37	1.16467	0.0946512	12.3049	8.5229e-35	8.82347e-32
Abcb9	65.172	1.15798	0.311156	3.72155	0.000198004	0.00391197
Gpr84	44.9933	1.15797	0.373536	3.10002	0.0019351	0.0243914
Necap1	661.784	1.15541	0.111247	10.386	2.87168e-25	1.39357e-22
Hip1	317.804	1.1517	0.177023	6.50598	7.71909e-11	7.73353e-09
Slc46a1	109.965	1.14199	0.251597	4.53899	5.65245e-06	0.000180983
Slc35f6	461.082	1.1337	0.135926	8.34059	7.39216e-17	1.73929e-14
Mgam	194.449	1.13317	0.228929	4.94987	7.42635e-07	3.05089e-05
Impad1	1108.4	1.13286	0.114879	9.86134	6.12239e-23	2.71642e-20
Slfn4	122.688	1.13154	0.261773	4.32261	1.54197e-05	0.000430669
Mok	66.7247	1.12801	0.311054	3.62641	0.000287387	0.00540294
Copz2	96.147	1.12641	0.284619	3.95761	7.5704e-05	0.00170625
Dirc2	1836.66	1.12567	0.087424	12.876	6.14399e-38	8.67363e-35
Klc2	91.7484	1.11772	0.243807	4.58443	4.5523e-06	0.000148827
Wipi1	214.4	1.11531	0.172054	6.48236	9.03017e-11	8.87529e-09
Twf1	436.854	1.11422	0.127563	8.73467	2.44362e-18	6.65737e-16
Fbp1	406.328	1.1107	0.150463	7.38189	1.56063e-13	2.47296e-11
Tlr12	95.5124	1.10923	0.251438	4.41155	1.02631e-05	0.000302996
Itgav	290.069	1.10877	0.166311	6.66687	2.61317e-11	2.77945e-09
Tmem178	182.577	1.10843	0.239266	4.63264	3.61024e-06	0.000121612
Wasl	296.334	1.10373	0.152914	7.21796	5.27719e-13	7.25216e-11
Mrgpra2b	230.576	1.10265	0.170369	6.47213	9.66331e-11	9.37884e-09
Dhx58	618.835	1.10222	0.377869	2.91694	0.00353489	0.0387118
Aph1b	64.4337	1.0939	0.303474	3.60458	0.00031266	0.00582169
Slpi	4370.98	1.07891	0.0983397	10.9713	5.25312e-28	3.13753e-25
Il6st	1045.23	1.07847	0.1072	10.0603	8.27176e-24	3.778e-21
Ptgir	104.108	1.07648	0.24561	4.38288	1.1712e-05	0.000340592
Rcn1	1490.8	1.06878	0.0855054	12.4996	7.50097e-36	8.9602e-33
Inpp5a	320.045	1.06851	0.141767	7.53707	4.80638e-14	8.11285e-12
Erg	185.719	1.06006	0.209666	5.05592	4.28316e-07	1.87361e-05
Rras	65.3598	1.05795	0.296381	3.56957	0.000357572	0.00641934
Oas1a	703.108	1.04764	0.353244	2.96577	0.00301926	0.0341735
Igtp	469.047	1.0436	0.197812	5.27569	1.3226e-07	6.39831e-06
Map4k3	171.643	1.03959	0.22632	4.59346	4.35947e-06	0.000143733
Crk	1640.75	1.03826	0.0785451	13.2186	6.85361e-40	1.0643e-36
Tmem59	5070.24	1.03101	0.0711708	14.4864	1.47625e-47	3.82077e-44
B430306N03Rik	263.464	1.03022	0.185233	5.56178	2.67042e-08	1.53588e-06
Dync2li1	162.871	1.02738	0.190783	5.38507	7.24167e-08	3.76107e-06
Bmpr2	67.6624	1.02584	0.338598	3.02967	0.00244823	0.0291106
Cd151	67.2664	1.02346	0.309811	3.30349	0.000954905	0.0143627
Klf11	211.188	1.02006	0.237687	4.29161	1.77379e-05	0.00048839
Scarf1	289.176	1.01855	0.177683	5.73243	9.89991e-09	6.27493e-07
Gm12216	56.5156	1.01145	0.332656	3.04051	0.00236178	0.0283558
Ifngr2	1307.29	1.01115	0.0912776	11.0777	1.60887e-28	1.08626e-25
Gng12	5010.64	1.00599	0.0796014	12.6378	1.30635e-36	1.69053e-33
Dmxl2	233.944	1.00344	0.227292	4.41477	1.01117e-05	0.000299665
Mcf2l	653.215	1.00033	0.120691	8.28838	1.148e-16	2.62165e-14
Syngr1	63.0342	0.999264	0.292455	3.41681	0.000633601	0.0102278
Fgl2	1581.8	0.998545	0.112313	8.89077	6.0686e-19	1.78226e-16
Pitpnm1	662.954	0.997687	0.120502	8.27939	1.2381e-16	2.78645e-14
Dmkn	688.34	0.997029	0.289332	3.44596	0.000569025	0.00938045
Skil	89.5765	0.99159	0.265106	3.74036	0.00018376	0.00367259
Tmem87b	376.461	0.97593	0.152613	6.39479	1.60771e-10	1.44313e-08
Thbd	325.37	0.973619	0.151941	6.40786	1.47578e-10	1.36413e-08
Alg14	324.255	0.972659	0.1576	6.17169	6.75648e-10	5.43634e-08
Tlcd1	153.376	0.967432	0.193874	4.99	6.03801e-07	2.54794e-05
Lyz2	17006.9	0.967044	0.110907	8.71943	2.79596e-18	7.35906e-16
Plod1	440.86	0.965527	0.14103	6.84627	7.58001e-12	8.85037e-10
Stox2	140.253	0.961042	0.203559	4.72119	2.34467e-06	8.29393e-05
Gbp5	144.653	0.96097	0.2582	3.72181	0.000197801	0.00391197
Azin2	75.6401	0.958262	0.284449	3.36883	0.000754874	0.0117695
Sgms2	771.215	0.947248	0.141713	6.68429	2.32041e-11	2.51312e-09
Laptm4a	2513.05	0.947011	0.0873965	10.8358	2.32918e-27	1.29178e-24
Olr1	312.209	0.944452	0.177642	5.3166	1.05725e-07	5.33051e-06
Nectin2	88.1574	0.940848	0.275624	3.41352	0.000641296	0.0103413
Lrp4	77.0348	0.939331	0.270108	3.47761	0.000505907	0.00851163
Itga1	590.94	0.938345	0.128399	7.30803	2.71095e-13	4.04792e-11
Mgat4b	1329.83	0.92829	0.0838738	11.0677	1.79951e-28	1.16436e-25
Fuk	263.427	0.923824	0.185559	4.9786	6.40474e-07	2.67922e-05
Cask	683.965	0.922824	0.125062	7.37891	1.59595e-13	2.47891e-11
Rarg	125.933	0.919173	0.261361	3.51687	0.000436663	0.00755957
Wfs1	150.327	0.916555	0.212639	4.31039	1.62969e-05	0.000453538
Dgat2	292.397	0.911589	0.205341	4.43939	9.02151e-06	0.000270977
Bag3	285.769	0.908644	0.171828	5.2881	1.23591e-07	6.07357e-06
Cpd	404.487	0.907075	0.160947	5.63588	1.74166e-08	1.0483e-06
Smox	384.761	0.904029	0.151556	5.96499	2.44647e-09	1.79204e-07
Idh1	4681.74	0.901424	0.0879242	10.2523	1.1558e-24	5.43893e-22
Ldlrad3	1046.43	0.900541	0.093	9.68323	3.55315e-22	1.37942e-19
Lamc1	102.804	0.899872	0.2417	3.7231	0.000196793	0.00389795
Alcam	307.611	0.898673	0.208542	4.30932	1.63757e-05	0.000454917
Prss16	396.471	0.898598	0.140363	6.40196	1.53395e-10	1.40682e-08
Tmem176b	3248.42	0.896304	0.0918536	9.75796	1.70553e-22	6.96978e-20
Tmem63b	89.041	0.892918	0.256248	3.48459	0.000492891	0.00833781
Ptpru	208.477	0.892865	0.176156	5.06859	4.00776e-07	1.76307e-05
Trove2	90.0802	0.892697	0.257296	3.46953	0.00052137	0.00873376
Hp	6114.49	0.889562	0.109591	8.11707	4.77577e-16	1.01593e-13
Dcun1d4	196.012	0.886565	0.179909	4.92785	8.31391e-07	3.37093e-05
Atg9a	467.217	0.883306	0.133219	6.63049	3.34573e-11	3.53441e-09
Pak4	254.765	0.88288	0.157265	5.61398	1.97724e-08	1.16305e-06
Shisa2	67.7549	0.879689	0.294585	2.9862	0.0028247	0.032301
Zbtb7b	105.717	0.879385	0.276524	3.18014	0.00147204	0.0199123
Lmo1	307.221	0.878037	0.146677	5.98619	2.14813e-09	1.58849e-07
Fn1	180.701	0.876994	0.26179	3.34999	0.000808153	0.0124874
Dram1	693.009	0.87569	0.135117	6.48099	9.11252e-11	8.8999e-09
Adam9	374.804	0.875043	0.139112	6.29019	3.17071e-10	2.75073e-08
Cmpk2	859.799	0.87305	0.15971	5.46648	4.5906e-08	2.50131e-06
Atp11a	487.551	0.872236	0.134206	6.49925	8.07215e-11	8.03541e-09
Gpr146	401.308	0.864166	0.133635	6.46663	1.00215e-10	9.66609e-09
Serpinf1	1806.18	0.856755	0.0975815	8.7799	1.63626e-18	4.61992e-16
Setd7	264.669	0.856434	0.186215	4.59917	4.24176e-06	0.000140448
Tmtc3	301.336	0.855426	0.144907	5.90327	3.56372e-09	2.52699e-07
Fyco1	573.113	0.855347	0.13014	6.5725	4.94783e-11	5.12232e-09
Plod3	2587.97	0.854389	0.089221	9.5761	1.00779e-21	3.72619e-19
F13a1	18646.6	0.853593	0.0910729	9.37263	7.07468e-21	2.38832e-18
Rab3a	105.178	0.851885	0.242283	3.51608	0.000437974	0.00756541
Gcnt1	704.843	0.849339	0.117876	7.20538	5.78822e-13	7.74874e-11
Mospd1	565.398	0.838122	0.117415	7.1381	9.46312e-13	1.21449e-10
Sowahc	232.227	0.836677	0.171093	4.89019	1.00738e-06	4.00091e-05
Chd7	1061.24	0.835643	0.111877	7.4693	8.06242e-14	1.29073e-11
Evi5	420.51	0.835607	0.148792	5.61593	1.95508e-08	1.15439e-06
Fkbp11	728.977	0.833988	0.133185	6.26188	3.80368e-10	3.24546e-08
Trpm4	61.9329	0.833893	0.28862	2.88925	0.00386167	0.0413571
Rgl2	1992.41	0.833828	0.0913172	9.13112	6.77948e-20	2.10557e-17
Ctnnb1	4360.58	0.833084	0.0726594	11.4656	1.96409e-30	1.60528e-27
Celsr3	189.202	0.829953	0.242734	3.41919	0.000628074	0.0101597
Slc31a2	886.429	0.819821	0.115898	7.07363	1.50929e-12	1.90551e-10
Atrn	1091.86	0.813369	0.103197	7.88169	3.22975e-15	6.04275e-13
Chst14	229.318	0.807421	0.182057	4.435	9.20729e-06	0.000275491
Hoxa9	427.406	0.804013	0.128821	6.24133	4.33878e-10	3.66179e-08
Helz2	252.854	0.801273	0.250419	3.19973	0.00137558	0.0189879
Pstpip2	176.133	0.800085	0.194176	4.1204	3.78216e-05	0.000938229
Ifih1	333.236	0.800038	0.191165	4.18506	2.85093e-05	0.000740335
4931414P19Rik	88.1064	0.796199	0.254109	3.1333	0.00172853	0.022481
Fktn	199.674	0.795741	0.190228	4.1831	2.87567e-05	0.000745513
Mmp28	181	0.792912	0.18281	4.33736	1.44201e-05	0.000408184
Plcb3	698.426	0.79169	0.11626	6.80963	9.7851e-12	1.1173e-09
Adam15	1253.94	0.791574	0.109175	7.25048	4.15283e-13	5.80985e-11
Ppp1r37	527.529	0.790822	0.121844	6.49042	8.55958e-11	8.46635e-09
Tnfrsf1a	2592.8	0.788048	0.0838794	9.39502	5.72058e-21	1.97411e-18
Itgb5	363.215	0.786848	0.171521	4.58746	4.48669e-06	0.000146991
Chpt1	715.812	0.786326	0.146588	5.3642	8.13095e-08	4.18098e-06
Dstn	7429	0.778294	0.106753	7.29061	3.08553e-13	4.5203e-11
Lyz1	335.351	0.776402	0.256021	3.03257	0.00242479	0.0288983
Slc2a6	347.235	0.77585	0.162844	4.76439	1.89425e-06	6.87283e-05
Arrdc4	302.294	0.77449	0.152608	5.07504	3.87405e-07	1.71397e-05
Pycr1	292.711	0.774077	0.163974	4.72072	2.35009e-06	8.29421e-05
Rab2a	4173.06	0.772889	0.0720659	10.7248	7.78919e-27	4.17098e-24
Galnt4	303.673	0.772253	0.146818	5.25994	1.44099e-07	6.88526e-06
Raph1	110.765	0.772095	0.248749	3.10392	0.00190977	0.0241309
Slc4a8	381.236	0.767875	0.134964	5.68947	1.27435e-08	7.8842e-07
Elf2	908.289	0.763271	0.269681	2.83027	0.00465083	0.0472971
Tmem184b	711.874	0.762394	0.149228	5.10891	3.2402e-07	1.47557e-05
Gas7	220.924	0.760174	0.205872	3.69246	0.000222091	0.00430024
Igsf6	5040.85	0.758819	0.0916928	8.27566	1.27745e-16	2.83393e-14
Stam2	738.602	0.75332	0.105297	7.15425	8.41329e-13	1.1072e-10
Il12a	557.683	0.753192	0.118114	6.37685	1.80772e-10	1.61334e-08
Map1lc3a	158.219	0.751796	0.209058	3.59611	0.000323015	0.00597867
Zfp275	113.855	0.746807	0.236418	3.15884	0.00158398	0.0211237
Cyb5r3	1868.62	0.745512	0.0843764	8.83555	9.9604e-19	2.86435e-16
9930111J21Rik1	234.023	0.744034	0.230196	3.23218	0.00122848	0.0174379
Snx32	98.6915	0.743527	0.240165	3.0959	0.00196219	0.0246727
Cdk16	1739.87	0.742804	0.0927092	8.01219	1.12686e-15	2.24347e-13
Bhlha15	211.887	0.739515	0.20309	3.64131	0.000271249	0.00511814
Iffo1	765.334	0.739352	0.126192	5.85893	4.65866e-09	3.2153e-07
Dock9	257.168	0.737347	0.183413	4.02015	5.81614e-05	0.00137891
Slc12a9	477.815	0.736675	0.125872	5.85259	4.83987e-09	3.32559e-07
Rnf43	106.369	0.733988	0.236192	3.1076	0.00188615	0.0238907
Gsn	593.188	0.73256	0.128125	5.71752	1.08088e-08	6.79556e-07
Vegfa	639.567	0.732372	0.152042	4.81692	1.45793e-06	5.4819e-05
Vamp3	1853.1	0.725106	0.0930705	7.79093	6.65186e-15	1.21526e-12
Vps54	566.921	0.724801	0.117507	6.16815	6.9092e-10	5.50221e-08
Pcgf3	358.461	0.72263	0.137383	5.25995	1.44093e-07	6.88526e-06
C1rl	283.95	0.722026	0.156504	4.61348	3.95991e-06	0.000132244
Icosl	186.367	0.719676	0.208919	3.44476	0.000571576	0.00941251
Stx12	625.032	0.71772	0.124465	5.76643	8.09673e-09	5.30524e-07
Zdhhc9	569.913	0.717133	0.124475	5.76125	8.34948e-09	5.42506e-07
Fitm2	140.957	0.716609	0.243954	2.93748	0.00330893	0.0368611
Gm47283	515.847	0.716522	0.167824	4.26948	1.95932e-05	0.000533796
Drc7	121.669	0.714991	0.224423	3.18591	0.00144298	0.0196907
Acbd5	425.68	0.713065	0.144825	4.92362	8.49574e-07	3.43568e-05
Zfp318	124.184	0.71266	0.217859	3.2712	0.00107093	0.0157785
Csf3r	2986.25	0.71031	0.0837646	8.47984	2.25512e-17	5.47183e-15
Med6	309.077	0.708646	0.151266	4.68476	2.80283e-06	9.67226e-05
H6pd	968.012	0.707949	0.107214	6.60313	4.02577e-11	4.22407e-09
Rab23	104.319	0.705403	0.235578	2.99435	0.00275035	0.0318257
Tbc1d2b	1919.67	0.704972	0.0925993	7.61315	2.67505e-14	4.61565e-12
Tdrd7	504.01	0.703277	0.156052	4.50667	6.58526e-06	0.000206501
C030034L19Rik	202.043	0.701587	0.186668	3.75847	0.000170958	0.00344333
Cops7a	2065.53	0.701131	0.0863433	8.12027	4.6514e-16	1.01593e-13
2210406H18Rik	132.77	0.69841	0.205645	3.39619	0.000683301	0.0108711
B3galt4	165.307	0.694762	0.189168	3.67272	0.00023998	0.00460079
Sh2b3	1287.46	0.694321	0.0868569	7.99386	1.30782e-15	2.57077e-13
Pla2g6	341.785	0.694195	0.138278	5.02029	5.15937e-07	2.21175e-05
Taok1	571.01	0.694034	0.118309	5.8663	4.45617e-09	3.10313e-07
H2-T24	193.996	0.692773	0.219514	3.15595	0.00159979	0.0212516
P2rx4	1327.02	0.690429	0.105716	6.53097	6.53449e-11	6.58922e-09
Pcyt1a	1947.34	0.682651	0.104357	6.54149	6.09107e-11	6.20189e-09
Habp4	150.767	0.68144	0.227953	2.98939	0.00279538	0.0320982
Hpse	1360.01	0.679725	0.0986789	6.88825	5.64829e-12	6.64487e-10
Fcgr2b	2148.29	0.678234	0.0839722	8.07689	6.64389e-16	1.37564e-13
Smad5	462.982	0.677937	0.13401	5.05886	4.21776e-07	1.85022e-05
Gbp3	1750.31	0.676322	0.0937403	7.21485	5.39915e-13	7.35469e-11
Selenom	290.253	0.67631	0.151661	4.45936	8.22045e-06	0.000250305
Kcnk6	208.136	0.673408	0.17029	3.95447	7.67045e-05	0.0017238
Gm20257	106.646	0.668613	0.233631	2.86184	0.00421193	0.0440452
Il15ra	414.753	0.665194	0.161675	4.1144	3.88182e-05	0.000956838
B3gnt8	1028.17	0.664104	0.115717	5.73905	9.52109e-09	6.10963e-07
Cd200r1	207.745	0.663205	0.199576	3.32306	0.000890348	0.0135552
Dio2	255.145	0.661002	0.184425	3.58413	0.000338202	0.00620063
Ift57	615.151	0.659614	0.119484	5.52052	3.37995e-08	1.88126e-06
Asph	758.027	0.656353	0.110932	5.91673	3.28397e-09	2.35009e-07
Ptpro	150.564	0.655476	0.201559	3.25202	0.00114587	0.0165991
Syne1	306.043	0.653717	0.168648	3.87623	0.000106088	0.00226921
Zdhhc12	378.664	0.653238	0.141898	4.60359	4.15274e-06	0.000137795
Dnajb14	246.101	0.651118	0.163688	3.97781	6.95526e-05	0.00160488
Gm45837	1002.13	0.651018	0.104908	6.20559	5.44904e-10	4.45359e-08
Tapbpl	978.883	0.648937	0.11447	5.66907	1.43572e-08	8.84732e-07
Gfi1	1434.9	0.64695	0.104624	6.18359	6.26618e-10	5.0681e-08
Egln3	703.699	0.64534	0.126924	5.08448	3.68637e-07	1.64499e-05
Tesk2	179.706	0.645011	0.194144	3.32234	0.000892654	0.0135769
Serinc1	1680.76	0.644667	0.0846059	7.61964	2.54376e-14	4.43844e-12
Grn	4850.33	0.643821	0.0691648	9.3085	1.29649e-20	4.18609e-18
Kdelr2	1626.08	0.639667	0.0908487	7.04102	1.90844e-12	2.37089e-10
Stat2	616.707	0.63939	0.160282	3.98915	6.63098e-05	0.0015369
Cbx7	111.504	0.637804	0.227028	2.80937	0.00496389	0.049796
Rps6ka2	592.972	0.63688	0.114786	5.54839	2.88305e-08	1.63398e-06
Hck	377.02	0.63646	0.137655	4.6236	3.7714e-06	0.000126493
Dhrs7b	457.442	0.636249	0.126746	5.01989	5.17011e-07	2.21175e-05
Pkn2	640.519	0.635722	0.124014	5.1262	2.95642e-07	1.35429e-05
Crat	600.207	0.634658	0.117347	5.4084	6.35887e-08	3.3702e-06
Sec31b	142.092	0.633303	0.213525	2.96594	0.0030176	0.0341735
Fahd1	287.595	0.632276	0.150308	4.20654	2.59308e-05	0.000682506
Irf9	1285	0.630505	0.130077	4.84716	1.25243e-06	4.81412e-05
Slc20a2	476.872	0.629581	0.125104	5.03247	4.84208e-07	2.09445e-05
Mlxip	1263.35	0.627721	0.106558	5.89091	3.84075e-09	2.70376e-07
Slc26a6	184.097	0.627402	0.203204	3.08754	0.00201821	0.0251733
Kat2b	210.883	0.625907	0.194707	3.21461	0.00130621	0.0182084
Nbr1	1216.6	0.625591	0.100263	6.23947	4.39053e-10	3.68544e-08
Ctsh	2315.92	0.62429	0.103059	6.05762	1.38147e-09	1.05161e-07
Aatk	859.394	0.62158	0.0977021	6.36199	1.9916e-10	1.76729e-08
Trib1	284.046	0.621031	0.202411	3.06817	0.00215371	0.0264388
Dgkg	510.004	0.619095	0.1243	4.98065	6.3372e-07	2.65974e-05
Clec2i	198.176	0.61883	0.197152	3.13884	0.00169615	0.022172
Prkab2	147.071	0.61855	0.217711	2.84114	0.0044952	0.0462009
Hgs	1124.06	0.615336	0.0980363	6.27661	3.4604e-10	2.98536e-08
Rnf149	637.299	0.615282	0.109779	5.60475	2.08556e-08	1.20846e-06
Tbc1d9b	3401.83	0.614901	0.0759329	8.09796	5.58899e-16	1.17286e-13
Gria3	1900.56	0.613774	0.101344	6.05635	1.39245e-09	1.0548e-07
Erlin2	1131.21	0.612461	0.100839	6.07366	1.25024e-09	9.61136e-08
Plxnb2	608.816	0.609281	0.115602	5.27051	1.36047e-07	6.56111e-06
Mosmo	139.893	0.609006	0.201216	3.02663	0.00247295	0.0292729
Rraga	363.801	0.607625	0.179696	3.3814	0.000721176	0.0113812
Nfkb2	345.306	0.607102	0.154083	3.9401	8.14472e-05	0.00181203
Map3k6	203.695	0.605423	0.190718	3.17444	0.00150124	0.0202192
Arf4	5057.42	0.604202	0.0744264	8.11811	4.73511e-16	1.01593e-13
Tctn1	126.588	0.601792	0.206881	2.90888	0.00362723	0.0395557
Tmem65	356.815	0.601666	0.161879	3.71675	0.000201799	0.00396675
Sesn1	998.23	0.601435	0.101219	5.9419	2.81739e-09	2.04445e-07
Acsl1	1640.66	0.60119	0.0919109	6.54101	6.11043e-11	6.20189e-09
Kctd3	469.038	0.600724	0.133811	4.48934	7.14429e-06	0.000222778
Il4ra	688.36	0.600688	0.10534	5.70235	1.18166e-08	7.39921e-07
Dag1	590.938	0.597931	0.13096	4.56575	4.97719e-06	0.000161696
Zbtb41	183.506	0.597157	0.189447	3.1521	0.001621	0.0214599
Acp5	159.283	0.594866	0.195656	3.04038	0.00236284	0.0283558
Mxd4	595.005	0.594104	0.11992	4.95416	7.2642e-07	2.9922e-05
Slc22a4	749.016	0.593451	0.119917	4.94885	7.4654e-07	3.05884e-05
Actr1b	1621.74	0.59293	0.0840083	7.05799	1.68923e-12	2.11549e-10
Fez2	437.828	0.592905	0.146131	4.05735	4.96331e-05	0.00119868
Cpped1	533.165	0.592165	0.118067	5.01549	5.28979e-07	2.25673e-05
Parp10	625.577	0.590258	0.164226	3.59417	0.000325421	0.00600174
Ppp4r1	1489.41	0.588878	0.0978703	6.01692	1.7777e-09	1.3401e-07
Cercam	464.95	0.588415	0.132203	4.45086	8.55268e-06	0.000258898
Lats1	322.276	0.587217	0.156261	3.75792	0.000171331	0.00344638
Cd93	1810.54	0.585759	0.0867734	6.75045	1.47389e-11	1.64663e-09
Lhfpl2	462.073	0.583715	0.140176	4.16416	3.12495e-05	0.000795531
Il10rb	672.198	0.583019	0.108258	5.38543	7.22699e-08	3.76107e-06
Mindy2	472.766	0.581346	0.125167	4.64458	3.40775e-06	0.000115292
Gab1	161.341	0.580812	0.183893	3.15843	0.00158623	0.0211257
1700066M21Rik	181.614	0.580667	0.185887	3.12377	0.0017855	0.0229718
Tom1l2	407.273	0.580062	0.138257	4.19553	2.72232e-05	0.000711699
Scarb2	745.785	0.579714	0.109567	5.29097	1.21672e-07	6.01422e-06
Nucb2	889.927	0.578567	0.110914	5.21634	1.82488e-07	8.57091e-06
Lgals8	831.226	0.577262	0.113396	5.09068	3.5679e-07	1.59671e-05
Sh3gl1	2075.31	0.576886	0.088134	6.54555	5.92753e-11	6.09594e-09
Atpaf1	591.69	0.576658	0.109075	5.2868	1.24475e-07	6.09769e-06
Tmem119	329.726	0.575235	0.138166	4.16337	3.13581e-05	0.000796988
Fndc3a	867.586	0.57437	0.103162	5.56767	2.58166e-08	1.49036e-06
Txndc16	396.658	0.572971	0.125667	4.55944	5.12899e-06	0.000165245
Tns4	171.843	0.572102	0.187367	3.05338	0.0022628	0.0274738
Tnks	482.899	0.570099	0.119376	4.77568	1.79103e-06	6.54421e-05
Pi16	362.564	0.569586	0.169945	3.35159	0.000803503	0.0124527
Kbtbd7	190.572	0.567581	0.184684	3.07326	0.00211732	0.0260538
Sfxn2	356.621	0.56585	0.144234	3.92314	8.74007e-05	0.00193065
Ankrd28	1621.67	0.565623	0.0859069	6.58414	4.57539e-11	4.76854e-09
Gdap10	375.876	0.563818	0.15036	3.7498	0.000176976	0.00354158
BC035044	5650.07	0.562092	0.0650735	8.6378	5.73049e-18	1.4353e-15
Btbd7	178.307	0.560971	0.199376	2.81363	0.0048986	0.0493003
Pld4	2424.86	0.557931	0.124351	4.48673	7.2324e-06	0.000225074
Pdk2	271.763	0.556455	0.17775	3.13055	0.0017448	0.0225981
Galc	328.988	0.554406	0.158548	3.49677	0.000470922	0.00802738
Papss2	1571.68	0.553634	0.102421	5.40546	6.46435e-08	3.40288e-06
Tbc1d2	897.618	0.553425	0.132237	4.18512	2.85021e-05	0.000740335
Uhrf1bp1	270.336	0.552174	0.149915	3.68324	0.000230291	0.00442597
Copg1	4202.11	0.551273	0.0757295	7.27951	3.35042e-13	4.81748e-11
Nck2	392.436	0.550235	0.136976	4.01702	5.89375e-05	0.00138883
Csf1r	5224.28	0.550162	0.081632	6.73953	1.58894e-11	1.74998e-09
Myo1c	1226.01	0.55014	0.115683	4.75557	1.97887e-06	7.09696e-05
Plin2	1981.34	0.549549	0.130733	4.20359	2.62718e-05	0.000690312
H2-T22	436.106	0.548258	0.130021	4.21667	2.47932e-05	0.000658144
Cog4	1057.37	0.547436	0.100351	5.45523	4.89105e-08	2.64337e-06
Rapgef3	439.781	0.546645	0.133457	4.09605	4.20262e-05	0.00103263
Msrb1	1180.66	0.546335	0.101778	5.36791	7.96527e-08	4.12309e-06
Il21r	513.209	0.545387	0.120376	4.5307	5.87881e-06	0.000187074
Vamp1	234.219	0.545172	0.189357	2.87906	0.00398858	0.042175
Prdm2	298.756	0.545169	0.174172	3.13006	0.0017477	0.0226167
Myo7a	1161.07	0.543821	0.098116	5.54263	2.97961e-08	1.67111e-06
Cd300lb	1321.69	0.54274	0.111622	4.86231	1.16022e-06	4.54244e-05
Ndrg2	258.408	0.541877	0.168001	3.22545	0.00125775	0.0176916
Pcnx3	744.518	0.540099	0.117269	4.60564	4.11203e-06	0.000136736
Hspa2	281.511	0.539646	0.171941	3.13855	0.00169785	0.0221748
Gapt	456.504	0.538849	0.133457	4.03763	5.39939e-05	0.00129125
Reep3	495.683	0.538752	0.158091	3.40786	0.000654737	0.0105414
A630001G21Rik	902.007	0.538751	0.102942	5.23355	1.66286e-07	7.87273e-06
Pik3r6	729.711	0.536038	0.161374	3.32172	0.000894652	0.013594
Esrra	373.784	0.535088	0.137005	3.90562	9.3986e-05	0.00205275
Afap1l1	818.031	0.534473	0.12044	4.43766	9.09423e-06	0.000272634
Krt18	297.64	0.534428	0.165453	3.23009	0.00123749	0.0175338
Erlin1	2280.88	0.531621	0.0865667	6.14117	8.19165e-10	6.42465e-08
Adar	961.934	0.529871	0.148764	3.56183	0.000368283	0.00658121
Guca1a	193.939	0.529161	0.180413	2.93306	0.00335644	0.0372834
Tor1aip2	1194.34	0.525911	0.0892796	5.89061	3.84784e-09	2.70376e-07
Ift172	279.556	0.525109	0.184824	2.84113	0.00449544	0.0462009
Tifab	4796.95	0.52387	0.0839135	6.24298	4.2932e-10	3.64312e-08
Lrp8	610.839	0.522989	0.126266	4.14195	3.44363e-05	0.000866374
Serinc5	274.305	0.52228	0.158555	3.29399	0.000987754	0.0147347
Zfp768	215.301	0.5217	0.167821	3.10867	0.00187934	0.0238339
Irf1	1355.49	0.519996	0.102357	5.08024	3.76955e-07	1.67729e-05
Insig2	362.987	0.519858	0.146752	3.54242	0.000396481	0.00697573
Phyh	741.581	0.519844	0.116985	4.44367	8.84359e-06	0.000266147
1600014C10Rik	1260.16	0.519573	0.108413	4.79256	1.6467e-06	6.103e-05
Mt1	2047.59	0.519227	0.111343	4.66329	3.11189e-06	0.000106208
Zscan29	455.51	0.518466	0.134701	3.84901	0.000118595	0.00252282
Smurf2	346.81	0.517019	0.145795	3.5462	0.000390835	0.00690476
App	1689.53	0.515199	0.094071	5.4767	4.33326e-08	2.38621e-06
Sh2b1	1429.58	0.513339	0.0909487	5.64427	1.65881e-08	1.01018e-06
Ifi35	528.063	0.512892	0.174405	2.94081	0.00327351	0.0366506
Fbxo30	420.594	0.511904	0.148138	3.4556	0.000549075	0.00910894
Gnaq	483.86	0.511005	0.129303	3.95199	7.75025e-05	0.00173474
Ctsl	428.368	0.510948	0.125622	4.06736	4.75495e-05	0.00115194
Pgm2	1271.15	0.510312	0.104839	4.86758	1.12972e-06	4.44138e-05
Ptgs1	743.407	0.509075	0.119373	4.26458	2.00281e-05	0.000542785
Znfx1	471.659	0.508825	0.163189	3.118	0.0018208	0.023267
Agl	353.952	0.508217	0.1706	2.979	0.00289194	0.0329245
Casp4	202.73	0.505773	0.178653	2.83104	0.00463974	0.0472462
Zbtb18	614.501	0.503225	0.117544	4.28116	1.85924e-05	0.00050921
Pglyrp1	1047.8	0.502875	0.128071	3.92654	8.61765e-05	0.00190632
Tmed1	590.153	0.501715	0.110873	4.52512	6.03605e-06	0.000191685
Tmem50b	1625.04	0.501645	0.101585	4.93816	7.88643e-07	3.21439e-05
2310022B05Rik	247.372	0.501605	0.164935	3.04122	0.00235619	0.0283418
Pcnx	422.361	0.500619	0.142953	3.50197	0.000461832	0.00790716
Pik3r5	354.2	0.499782	0.153597	3.25386	0.0011385	0.0165077
Nrp1	444.08	0.498945	0.139992	3.5641	0.000365106	0.00653195
Lcor	235.156	0.498813	0.159612	3.12516	0.00177709	0.0229083
Ubl4a	1642.19	0.497784	0.0818802	6.07941	1.20625e-09	9.3193e-08
Baz2a	654.274	0.497702	0.129391	3.84649	0.000119821	0.00253994
Gatc	623.94	0.497582	0.11012	4.51857	6.22598e-06	0.000197139
Ccdc57	306.584	0.496809	0.152027	3.2679	0.00108347	0.0158878
Ltb4r1	1389.23	0.495264	0.0881549	5.6181	1.93064e-08	1.14693e-06
Emilin1	4381.39	0.494955	0.0795902	6.21879	5.0101e-10	4.1165e-08
Ccdc186	210.66	0.494279	0.165112	2.9936	0.0027571	0.0318564
Tcn2	2385.26	0.492696	0.0903557	5.45286	4.95671e-08	2.65423e-06
Rfx5	241.955	0.491789	0.163511	3.00768	0.00263251	0.0307795
Rnf185	415.147	0.491432	0.149103	3.29593	0.000980962	0.0146757
Trp53bp2	267.989	0.4914	0.151316	3.2475	0.00116422	0.016784
Itpk1	709.367	0.490377	0.112601	4.35499	1.33072e-05	0.000381269
F10	654.525	0.487136	0.112121	4.34475	1.39433e-05	0.000396567
Itpkb	314.105	0.485881	0.155676	3.1211	0.00180179	0.0231048
Ano10	383.265	0.485591	0.153731	3.1587	0.00158472	0.0211237
Hoxa7	246.709	0.484844	0.166654	2.90929	0.00362248	0.0395316
Spns1	756.167	0.48381	0.114896	4.21084	2.54421e-05	0.000670783
Fcgr3	5489.33	0.481526	0.0807703	5.96167	2.49678e-09	1.82031e-07
Sort1	1807.99	0.481512	0.0943709	5.10234	3.35475e-07	1.51883e-05
Adgre5	517.575	0.481229	0.147313	3.2667	0.00108807	0.0159307
Tm9sf2	3516.53	0.48088	0.0771862	6.23012	4.66071e-10	3.89119e-08
Adgrg3	6468.89	0.47986	0.0702756	6.82826	8.59499e-12	9.88679e-10
Ctsg	33627	0.479839	0.0966766	4.96334	6.92898e-07	2.86934e-05
Dpp7	270.993	0.479659	0.161216	2.97526	0.0029274	0.0332794
Zfp516	383.824	0.47854	0.144006	3.32306	0.000890352	0.0135552
Vav2	279.539	0.477982	0.155443	3.07497	0.00210522	0.0259255
Milr1	861.83	0.477236	0.109795	4.34663	1.38247e-05	0.000395366
Cd27	885.257	0.476834	0.114175	4.17635	2.96227e-05	0.000760639
Stard3	810.905	0.476487	0.115047	4.14167	3.44787e-05	0.000866374
Stau1	1357.72	0.473828	0.0934404	5.07091	3.95925e-07	1.74668e-05
Abcd2	1817.57	0.4738	0.0972173	4.87362	1.0957e-06	4.31856e-05
Slc41a1	284.019	0.473149	0.154464	3.06316	0.00219011	0.0268001
Ly6e	30023.8	0.47305	0.0887845	5.32807	9.92608e-08	5.02091e-06
Sp140	334.727	0.472133	0.140081	3.37043	0.000750518	0.0117369
Fam160a2	596.517	0.471838	0.112981	4.17626	2.9634e-05	0.000760639
Dclre1c	289.892	0.471287	0.147426	3.19676	0.00138982	0.0190995
Ifnar1	1476.21	0.470668	0.0989169	4.75822	1.95309e-06	7.03701e-05
Pgs1	871.721	0.469826	0.106906	4.39475	1.109e-05	0.000323716
Klc4	378.31	0.469308	0.150175	3.12507	0.00177761	0.0229083
Lair1	1210.91	0.467372	0.0952639	4.90607	9.29186e-07	3.7189e-05
Ado	798.981	0.467255	0.105134	4.44439	8.81428e-06	0.00026578
Gsr	9519.41	0.466572	0.0985984	4.73204	2.22275e-06	7.88062e-05
Fam117a	2494.38	0.466365	0.079746	5.84814	4.97104e-09	3.38575e-07
Nfic	1144.99	0.464712	0.0990471	4.69183	2.70772e-06	9.40676e-05
Sqor	581.674	0.463779	0.133683	3.46925	0.000521922	0.00873376
Sp100	2083.86	0.463177	0.130608	3.54631	0.00039067	0.00690476
Gadd45b	574.991	0.462003	0.138278	3.34111	0.000834456	0.01283
Atp6v1e1	2209.44	0.461553	0.0846153	5.45472	4.90491e-08	2.64337e-06
Nsf	1180.45	0.460737	0.0948151	4.85932	1.17788e-06	4.5958e-05
Clec7a	887.532	0.460606	0.119749	3.84642	0.000119855	0.00253994
Sell	5851.17	0.460231	0.0820978	5.60589	2.07188e-08	1.20503e-06
Cyb5b	2454.2	0.459959	0.0829868	5.54256	2.98086e-08	1.67111e-06
Lyst	635.681	0.458292	0.125748	3.64452	0.000267895	0.00506717
Gas2l3	351.867	0.457723	0.138747	3.29896	0.000970423	0.0145601
1600012H06Rik	318.457	0.457646	0.142882	3.20297	0.0013602	0.0188763
Gde1	756.687	0.456151	0.113888	4.00527	6.19472e-05	0.00145285
Trim25	1007.18	0.455178	0.101617	4.47933	7.48771e-06	0.000232089
Tlr2	292.873	0.455155	0.154816	2.93997	0.00328242	0.0366974
Tnfaip1	433.661	0.453986	0.125109	3.62873	0.000284814	0.00536106
Slc29a3	844.813	0.4538	0.119965	3.78277	0.00015509	0.0031857
Dok3	2027.56	0.453748	0.0748364	6.06321	1.33434e-09	1.02074e-07
Slc25a22	1049.49	0.451937	0.140112	3.22554	0.00125736	0.0176916
Clta	2025.33	0.451792	0.0801615	5.63602	1.7402e-08	1.0483e-06
Mtus1	1640.57	0.451474	0.100152	4.5079	6.54712e-06	0.000206228
Nr3c1	1079.05	0.451028	0.091399	4.93472	8.0267e-07	3.263e-05
Tspoap1	2776.34	0.450918	0.0981024	4.5964	4.2985e-06	0.000142024
Mark3	1680.14	0.449909	0.090684	4.96128	7.00311e-07	2.89232e-05
Sik2	677.839	0.449851	0.103155	4.3609	1.29528e-05	0.000372489
Ceacam1	639.603	0.446702	0.126787	3.52324	0.000426308	0.00741336
Ltbr	997.896	0.445712	0.097154	4.58769	4.48184e-06	0.000146991
Tmem55b	1329.73	0.445394	0.0929499	4.79176	1.65321e-06	6.11254e-05
Mpo	375954	0.445382	0.0695763	6.40135	1.54008e-10	1.40682e-08
Cds1	401.359	0.44506	0.135664	3.2806	0.00103587	0.01532
Naip2	353.55	0.444473	0.147342	3.01661	0.00255616	0.0300489
Hist1h2bc	606.822	0.444289	0.113641	3.90956	9.24627e-05	0.00202233
Vsir	1639.17	0.443432	0.090247	4.91354	8.94482e-07	3.59855e-05
Fanca	799.806	0.443179	0.102216	4.33572	1.45283e-05	0.000409456
Togaram1	667.135	0.441709	0.129929	3.39963	0.000674782	0.0107805
Col4a3bp	328.355	0.441667	0.151098	2.92305	0.00346617	0.0382017
Atp2b1	765.603	0.441453	0.113758	3.88062	0.000104189	0.00223783
Camk1	762.72	0.441024	0.110119	4.00496	6.20284e-05	0.00145285
Hif1a	1012.18	0.438634	0.0923629	4.74903	2.04396e-06	7.27996e-05
Ogfr	1180.35	0.438215	0.139191	3.1483	0.00164224	0.0216122
Trafd1	1376.38	0.436301	0.113432	3.84635	0.00011989	0.00253994
Plppr3	5653.91	0.433877	0.0700253	6.196	5.79163e-10	4.70881e-08
Sypl	3054.64	0.43387	0.0922993	4.70069	2.59289e-06	9.06869e-05
Tnfaip2	1441.28	0.432311	0.0957474	4.51512	6.32808e-06	0.000199733
Paqr7	352.075	0.431835	0.146778	2.94209	0.00326003	0.0365259
Csf2ra	2506.74	0.43121	0.0926853	4.65241	3.28075e-06	0.000111481
Itga5	1295.62	0.427127	0.0886182	4.81985	1.43664e-06	5.41496e-05
Spg11	391.278	0.4271	0.129602	3.29548	0.000982551	0.0146853
Tmppe	471.596	0.426753	0.130662	3.26607	0.0010905	0.0159307
Gns	448.992	0.426313	0.123912	3.44045	0.000580755	0.00953334
Mxi1	824.253	0.424772	0.118371	3.58847	0.000332622	0.00611277
Pld3	383.6	0.424491	0.134744	3.15036	0.00163069	0.0215149
Gpc1	3385.19	0.422992	0.0949675	4.45407	8.42559e-06	0.000255549
Mindy3	443.557	0.422989	0.124412	3.39991	0.000674089	0.0107805
Rab44	9135.73	0.422785	0.087108	4.85357	1.2126e-06	4.69504e-05
Tmem181a	407.335	0.419308	0.128061	3.27428	0.00105933	0.0156223
S1pr2	437.05	0.419106	0.135868	3.08465	0.00203791	0.0253174
Bmt2	281.738	0.418384	0.147969	2.82751	0.00469112	0.0475512
Apc	398.774	0.418117	0.14664	2.85132	0.00435378	0.0451937
Nt5dc2	3898.38	0.417592	0.0764377	5.46317	4.67697e-08	2.53946e-06
2010111I01Rik	1213.6	0.417586	0.098474	4.24057	2.22953e-05	0.000599004
Tmem38b	484.576	0.41565	0.145259	2.86143	0.00421728	0.0440714
Slco4a1	1196.55	0.415289	0.0981499	4.23118	2.32473e-05	0.000621356
Sun1	1058.13	0.414974	0.125496	3.30666	0.000944142	0.0142346
P3h1	324.253	0.414425	0.14361	2.88576	0.00390465	0.0416738
Cdk2ap2	2722.87	0.414124	0.0847874	4.88427	1.03815e-06	4.10215e-05
Ifnar2	1847.65	0.414079	0.0820889	5.04428	4.55233e-07	1.9802e-05
Hagh	688.389	0.413087	0.117867	3.5047	0.000457122	0.00783515
Fntb	400.254	0.412202	0.127052	3.24437	0.00117713	0.0168942
Ppp1r21	818.046	0.411768	0.109137	3.77293	0.000161341	0.00328801
St8sia4	1793.95	0.411391	0.123951	3.31897	0.0009035	0.013715
Calr	36335.9	0.411082	0.081334	5.05425	4.3209e-07	1.88481e-05
Tmem110	430.499	0.410385	0.12551	3.26975	0.00107643	0.0158436
Chst12	2342.02	0.410366	0.0752385	5.4542	4.9194e-08	2.64337e-06
Nampt	1456.59	0.409553	0.11469	3.57096	0.000355676	0.00640202
Rab1a	2865.97	0.409004	0.0757467	5.39962	6.6782e-08	3.50357e-06
Tmx4	2762.34	0.405296	0.106139	3.81854	0.000134246	0.00279452
B4gat1	406.016	0.405151	0.134818	3.00518	0.00265427	0.0309445
Itm2b	20774	0.405075	0.0714639	5.66825	1.4426e-08	8.85462e-07
Nab1	1270.42	0.404866	0.0858343	4.71683	2.39552e-06	8.43538e-05
Tmed3	6063.77	0.403464	0.0703643	5.73393	9.81309e-09	6.24539e-07
Vamp2	528.22	0.403047	0.136477	2.95321	0.00314484	0.0353926
Far2	681.645	0.402859	0.126377	3.18775	0.00143386	0.019618
Aldh1b1	809.105	0.40263	0.136419	2.95141	0.00316323	0.035544
F630028O10Rik	1429.26	0.402338	0.120621	3.33555	0.000851305	0.0130761
Glipr1	1869.51	0.402274	0.0832149	4.83416	1.33708e-06	5.0891e-05
Cers5	707.217	0.402111	0.112222	3.58316	0.000339462	0.00620907
Coro2a	1682.32	0.401691	0.0975196	4.11908	3.80388e-05	0.000942113
Pgrmc1	1635.58	0.399514	0.090437	4.4176	9.98042e-06	0.00029634
Stxbp3	455.669	0.398523	0.120642	3.30334	0.000955419	0.0143627
Fnip1	422.867	0.397959	0.139771	2.84721	0.00441037	0.0455791
Arnt	520.349	0.397542	0.125481	3.16814	0.00153415	0.0205911
Rrbp1	1837.16	0.397379	0.0942932	4.2143	2.50559e-05	0.000663982
Lamtor4	1390.68	0.396345	0.100795	3.93217	8.41821e-05	0.00186813
Susd1	1248.27	0.396199	0.121181	3.2695	0.00107739	0.0158436
Bsg	5782.71	0.395915	0.0686958	5.7633	8.24829e-09	5.38183e-07
Med13l	748.712	0.395467	0.10648	3.714	0.000204011	0.00399987
Dync1h1	1000.98	0.394885	0.127954	3.08615	0.00202767	0.0252305
Myo5a	1276.16	0.394247	0.098278	4.01155	6.03218e-05	0.00141715
Cd63	4960.09	0.394167	0.0844637	4.66671	3.06062e-06	0.000104919
Ncf4	1807.22	0.393385	0.0822512	4.78273	1.72934e-06	6.36371e-05
Hmga1	3703.51	0.393027	0.0728455	5.39536	6.83882e-08	3.57576e-06
Mtmr14	1162.6	0.392035	0.103522	3.78697	0.000152495	0.00313979
Afap1	646.022	0.391886	0.137437	2.85139	0.00435283	0.0451937
Dtx3l	729.033	0.391852	0.134906	2.90463	0.00367687	0.0399988
Lpcat3	1113.97	0.391438	0.0986462	3.9681	7.24469e-05	0.0016496
Wdfy1	1614.49	0.39122	0.089386	4.37675	1.20463e-05	0.000349657
Slc31a1	1166.41	0.390219	0.100371	3.88778	0.000101164	0.00218192
Pxylp1	2071.39	0.389605	0.0974967	3.99608	6.44007e-05	0.00150162
Rasa4	1706.61	0.389517	0.100224	3.88646	0.000101718	0.00219081
Mtmr2	925.401	0.388356	0.113397	3.42474	0.000615396	0.0100068
C1galt1c1	1232.61	0.387127	0.122641	3.15659	0.00159623	0.0212225
Zfpl1	402.077	0.386144	0.136601	2.8268	0.00470156	0.047626
Gpr160	1938.41	0.38406	0.0872851	4.40006	1.0822e-05	0.000316487
Snx13	470.953	0.383515	0.122502	3.13069	0.00174393	0.0225981
Hexb	804.962	0.383083	0.121044	3.16482	0.00155179	0.0207919
Synrg	389.103	0.383041	0.130972	2.9246	0.00344896	0.038066
Pecam1	1964.45	0.382975	0.0793616	4.8257	1.39514e-06	5.28419e-05
Mospd3	1715.92	0.38102	0.0907224	4.19985	2.67094e-05	0.000700625
Cd34	7453.25	0.379931	0.0809735	4.69204	2.70495e-06	9.40676e-05
Tcp11l2	882.336	0.379258	0.0993976	3.81556	0.000135872	0.00282079
Fbxo3	1705.16	0.378962	0.0784349	4.83155	1.35475e-06	5.14375e-05
Baz2b	1391.22	0.37798	0.0928344	4.07155	4.67018e-05	0.00113495
Chst13	636.012	0.377593	0.110356	3.42158	0.000622575	0.0100918
Tiparp	603.849	0.375391	0.121513	3.08931	0.00200624	0.0250845
Gorasp2	4612.78	0.375338	0.071957	5.21614	1.82689e-07	8.57091e-06
Hdac5	1091.48	0.375228	0.101497	3.69693	0.000218221	0.00424229
Tom1	716.208	0.37467	0.109618	3.41796	0.000630925	0.0101952
Lmo2	4756.17	0.374343	0.0877215	4.2674	1.97763e-05	0.000537838
Npc2	3052.14	0.373868	0.0937003	3.99003	6.60636e-05	0.00153349
Slc27a1	518.235	0.371819	0.123913	3.00064	0.00269412	0.0313151
Fam105a	1886.75	0.368225	0.078504	4.69053	2.72494e-06	9.44544e-05
Cnpy3	1973.72	0.367763	0.0841455	4.37056	1.23926e-05	0.000357705
Grina	771.385	0.367718	0.117313	3.13451	0.00172139	0.0224258
Qtrt1	655.687	0.367177	0.103532	3.54649	0.000390396	0.00690476
Unc119b	1047.4	0.365608	0.0936235	3.90509	9.41903e-05	0.00205433
Cx3cr1	618.669	0.364529	0.113231	3.21935	0.00128482	0.0180071
Ipo7	772.376	0.364487	0.127493	2.85887	0.0042515	0.0443395
Lrpap1	2619.02	0.364096	0.0717345	5.0756	3.86278e-07	1.71386e-05
Pofut2	694.704	0.363776	0.107262	3.39148	0.000695165	0.0110155
Slc48a1	2783.33	0.362837	0.0772654	4.69598	2.65329e-06	9.25909e-05
Adssl1	4785.62	0.362574	0.100052	3.62385	0.000290251	0.00544361
Hbs1l	1261.94	0.361312	0.0980093	3.68651	0.000227352	0.00438033
Hmga1b	1388.55	0.36121	0.110192	3.27801	0.00104542	0.0154318
Hsbp1	1902.41	0.360556	0.0956322	3.77023	0.000163095	0.0033194
Mapre2	2234.41	0.360143	0.0879581	4.09448	4.23111e-05	0.00103637
Man1c1	624.282	0.360133	0.110183	3.2685	0.00108118	0.0158693
Nbeal2	840.196	0.359616	0.110897	3.24279	0.00118365	0.0169565
Ifngr1	7409.78	0.359137	0.0910727	3.9434	8.03334e-05	0.00179238
Suco	783.25	0.358584	0.0979801	3.65976	0.000252449	0.00481607
Naxe	1028.32	0.358122	0.115269	3.10684	0.00189101	0.0239327
Acer3	1280.86	0.357966	0.112705	3.17613	0.00149255	0.0201312
Vps9d1	497.126	0.357112	0.121447	2.94048	0.003277	0.0366632
Rab3d	1838.99	0.3565	0.0795864	4.47941	7.48505e-06	0.000232089
Tor3a	1715.19	0.356443	0.120698	2.95318	0.0031452	0.0353926
Syvn1	1065.69	0.355886	0.116507	3.05464	0.0022533	0.0273799
Zfp687	804.055	0.355752	0.103637	3.43267	0.00059767	0.00973895
Mrfap1	4425.66	0.355228	0.0824444	4.3087	1.64213e-05	0.000455369
Gda	753.459	0.354919	0.123222	2.88033	0.00397253	0.0421541
Plpp5	1316.03	0.354404	0.122136	2.90171	0.00371136	0.040247
Asah1	2030.77	0.353746	0.0899639	3.93209	8.42094e-05	0.00186813
Tet2	996.219	0.353403	0.113016	3.12701	0.00176595	0.0228149
Rnf6	1180.52	0.353365	0.0876924	4.0296	5.58728e-05	0.00132871
Ythdf3	1385.74	0.351654	0.0903747	3.89107	9.98021e-05	0.00215853
Cers6	1158.14	0.350472	0.103951	3.37151	0.000747564	0.0117025
Clk4	1990.68	0.350423	0.0837989	4.18172	2.89314e-05	0.000747547
Atp8b4	8673.79	0.350279	0.0807688	4.3368	1.44569e-05	0.000408184
Gstm1	10381.9	0.34987	0.102988	3.39719	0.000680817	0.0108435
Tbc1d8	609.334	0.349387	0.115815	3.01678	0.00255476	0.0300489
Fkbp2	1448.27	0.349378	0.0989228	3.53183	0.000412698	0.00722524
Glt8d1	578.33	0.349252	0.121321	2.87873	0.00399277	0.0421794
Ninj1	1979.63	0.349177	0.0804851	4.3384	1.43522e-05	0.000407451
Cggbp1	2168.17	0.348221	0.0860213	4.04808	5.16394e-05	0.00124134
Strn4	1744.68	0.347565	0.0817052	4.25389	2.10086e-05	0.000566392
Cdc42ep4	832.592	0.347319	0.100908	3.44195	0.000577534	0.0094905
Man1a2	796.266	0.347283	0.109905	3.15984	0.00157858	0.0211079
Tmem63a	569.03	0.346927	0.116739	2.97182	0.00296041	0.0335836
Neu1	1480.03	0.346788	0.0939258	3.69215	0.000222364	0.00430024
Snx30	661.989	0.345418	0.119914	2.88054	0.0039699	0.0421541
Mbtps1	1742.99	0.345217	0.0871832	3.95968	7.50508e-05	0.00169645
Cd300a	1388.24	0.344324	0.112908	3.0496	0.00229148	0.0277137
Jmjd6	936.343	0.343851	0.102674	3.34896	0.000811151	0.0125088
Ctsb	7503.19	0.343809	0.0723145	4.75436	1.99079e-06	7.12326e-05
Hacd2	866.22	0.343367	0.120639	2.84624	0.0044239	0.0456167
Gm16194	1063.68	0.342042	0.109562	3.1219	0.00179685	0.0230797
Smpd2	616.824	0.340866	0.10828	3.14801	0.00164384	0.0216149
Unc93b1	6499.72	0.340461	0.0818517	4.15949	3.18961e-05	0.000806702
Alas1	13619.6	0.340049	0.0855351	3.97555	7.02159e-05	0.00161751
Wdr13	612.858	0.339567	0.112594	3.01585	0.00256261	0.0301019
Rnf111	724.879	0.338261	0.11106	3.04574	0.00232105	0.0280059
Mocs1	792.478	0.33716	0.103307	3.26365	0.00109986	0.0160523
Snx18	1077	0.335563	0.110147	3.04651	0.00231515	0.0279564
Rnaset2b	2573.5	0.334114	0.0889692	3.75538	0.000173076	0.00347696
Hsdl2	977.939	0.332128	0.106231	3.12646	0.00176923	0.0228382
Rsrp1	15356.2	0.33203	0.0944717	3.5146	0.000440417	0.00759072
Dctd	573.754	0.331737	0.111641	2.97147	0.00296376	0.0335943
Mpp1	1760.48	0.330434	0.0937235	3.52563	0.000422484	0.00736335
Hyou1	1447.01	0.328329	0.100692	3.26072	0.00111128	0.0161886
Man2b2	717.811	0.327236	0.109446	2.98992	0.0027905	0.0320753
Rbsn	631.269	0.327207	0.11069	2.95607	0.0031159	0.0351648
Chmp3	1081.17	0.327128	0.100159	3.26608	0.00109046	0.0159307
Prdx5	3872.91	0.326703	0.0699972	4.66737	3.05077e-06	0.000104813
Nucb1	10457.1	0.326536	0.061997	5.26696	1.387e-07	6.66835e-06
Phka2	1240.88	0.325392	0.113553	2.86555	0.00416286	0.0436791
Themis2	1217.66	0.324722	0.0933072	3.48014	0.000501151	0.00844076
Htra2	1274.76	0.324322	0.0997962	3.24984	0.0011547	0.0166802
Map3k11	1574.18	0.324104	0.103515	3.13098	0.00174225	0.0225981
H2-T23	2253.17	0.323572	0.102706	3.15047	0.0016301	0.0215149
Klf10	895.977	0.32318	0.105663	3.05859	0.00222385	0.0270856
Abhd11	1089.33	0.322675	0.0947056	3.40714	0.000656483	0.0105533
Ckap4	2536.24	0.322258	0.0855487	3.76695	0.000165251	0.00335011
Gm15564	9747.4	0.322224	0.107986	2.98394	0.00284564	0.0324927
Pla2g4a	890.746	0.322183	0.0998348	3.22716	0.00125026	0.0176785
Mllt1	1507.13	0.322131	0.0810585	3.97406	7.06579e-05	0.00162075
Eloa	1947.51	0.321656	0.0783119	4.10737	4.00193e-05	0.000984882
Hdlbp	3413.68	0.321027	0.0853821	3.75989	0.00016999	0.00342829
Slc8b1	1035.19	0.320321	0.105759	3.02879	0.00245535	0.0291507
Stk16	3752.12	0.320172	0.0736854	4.34512	1.39201e-05	0.000396567
Slc38a10	3677.88	0.319998	0.0808481	3.95801	7.55772e-05	0.00170587
Aup1	1981.47	0.319692	0.0788593	4.05395	5.03597e-05	0.00121434
Kdelr1	837.38	0.319648	0.100199	3.19014	0.00142206	0.0194909
Pnpla2	2392.95	0.318957	0.0762641	4.18227	2.88614e-05	0.000746981
Mfsd12	886.998	0.318886	0.109833	2.90338	0.00369161	0.0400945
Oxa1l	736.003	0.316578	0.110525	2.86431	0.00417915	0.043771
Pgd	5745.07	0.316184	0.0935473	3.37994	0.000725025	0.0114188
Tcirg1	3349.36	0.315762	0.105359	2.997	0.00272652	0.0316444
Naxd	1380.58	0.315516	0.087517	3.6052	0.000311915	0.0058148
Ufsp2	1510.29	0.314216	0.0906001	3.46816	0.000524031	0.00875961
Tspan3	1578.02	0.312575	0.0799034	3.91192	9.15668e-05	0.00200839
Rab27a	2021.89	0.312326	0.097505	3.20318	0.00135918	0.0188763
Ipo4	984.341	0.312201	0.0924571	3.37671	0.000733586	0.0115186
Acadvl	653.769	0.312165	0.109813	2.84271	0.00447318	0.0460637
Rogdi	907.53	0.310955	0.0998292	3.11487	0.00184027	0.0234434
Rnf114	1517.98	0.310253	0.0888073	3.49355	0.000476641	0.00810707
Fam46a	2430.51	0.310143	0.101321	3.061	0.002206	0.0269105
Dgcr2	961.387	0.309502	0.0957241	3.23327	0.00122382	0.0174196
Gpr108	1188.29	0.309307	0.0865027	3.57569	0.000349305	0.00634461
Phykpl	770.905	0.308883	0.103227	2.99226	0.00276921	0.031925
Zfp710	788.436	0.308784	0.100214	3.08124	0.00206143	0.0255468
Ankrd49	651.538	0.30866	0.108434	2.84653	0.00441991	0.0456058
Hectd1	1308.88	0.308414	0.0929732	3.31724	0.000909126	0.0137735
Ash1l	1195.88	0.307886	0.0964015	3.19379	0.00140417	0.0192797
Abcc4	1080.14	0.305692	0.0921611	3.31693	0.000910116	0.013775
Adam10	2067.11	0.305679	0.0993753	3.07601	0.00209792	0.0258738
Lrrk1	872.36	0.305049	0.0958559	3.18237	0.00146074	0.0197939
Lman1	3214.45	0.303886	0.0831705	3.65378	0.000258409	0.00490566
Furin	859.542	0.300745	0.101775	2.955	0.0031267	0.0352611
Foxp1	1977.78	0.300297	0.0783033	3.83505	0.000125537	0.00263798
Daglb	1030.83	0.299682	0.0959047	3.12479	0.00177933	0.0229114
Pdia5	1119.56	0.299366	0.104161	2.87407	0.00405215	0.0426327
Bin2	4122.88	0.298814	0.0665558	4.48968	7.13316e-06	0.000222778
Mob4	692.318	0.297957	0.106092	2.80848	0.00497752	0.0499006
Comt	1238.61	0.296995	0.0852421	3.48413	0.000493741	0.00834309
Wdr45b	1412.67	0.296358	0.0918728	3.22574	0.00125647	0.0176916
Cfap43	1071.76	0.296246	0.10431	2.84005	0.00451071	0.0462966
Atp6ap1	4021.15	0.295114	0.0704137	4.19115	2.77542e-05	0.000724361
Hras	816.462	0.295101	0.101133	2.91794	0.00352347	0.0386685
Rev1	812.759	0.294756	0.103216	2.85573	0.00429385	0.0446912
Pnpla7	1389.52	0.293774	0.0854814	3.4367	0.000588845	0.00963559
H2-DMa	2391.64	0.292864	0.0790793	3.70343	0.000212704	0.00414439
Ncoa4	2818.05	0.292682	0.0766099	3.82042	0.000133225	0.00277698
Kdm5c	1239.68	0.292461	0.0904503	3.23339	0.00122331	0.0174196
B4galt4	1033.57	0.291275	0.095577	3.04755	0.00230719	0.027882
Pnkp	1576.84	0.290255	0.0907941	3.19685	0.00138939	0.0190995
Pcm1	1029.18	0.290073	0.0970032	2.99035	0.00278658	0.0320539
Nrros	7038.44	0.289607	0.0712295	4.06582	4.78629e-05	0.00115773
Zfyve27	1470.91	0.287906	0.0900508	3.19715	0.00138795	0.0190995
Dnpep	879.56	0.287648	0.0936835	3.07042	0.00213758	0.0262614
Mef2c	1922.1	0.287136	0.0825041	3.48026	0.000500923	0.00844076
Tnfrsf21	1960.83	0.286228	0.0815843	3.50836	0.00045087	0.00773653
Creg1	5114.24	0.285791	0.0654965	4.36345	1.28025e-05	0.00036885
Tmem147	2256.69	0.283158	0.0920027	3.07771	0.00208598	0.0257702
Rnaset2a	2742.57	0.282449	0.0982016	2.87622	0.00402472	0.0424304
Etv6	3032.29	0.282234	0.0737118	3.82889	0.000128725	0.00269402
Pstpip1	1519.3	0.280558	0.0885497	3.16837	0.00153296	0.0205911
Itga6	821.147	0.279875	0.0989177	2.82937	0.00466401	0.0473382
Pygl	2227.4	0.278409	0.0837413	3.32463	0.000885351	0.0135188
Ube3c	1232.27	0.277855	0.0975909	2.84714	0.00441145	0.0455791
Btg1	941.746	0.277813	0.0979325	2.83678	0.00455703	0.0466487
Trim11	1001.45	0.276987	0.0967687	2.86236	0.00420496	0.0440019
Parp8	1638.9	0.276808	0.0887024	3.12064	0.0018046	0.0231218
Lars2	44297.5	0.276505	0.0954677	2.89632	0.00377571	0.0407051
Arhgap45	7333.03	0.274648	0.0775338	3.5423	0.000396649	0.00697573
Ucp2	11777.4	0.27434	0.0694464	3.95039	7.80246e-05	0.00174337
Txndc15	807.97	0.274188	0.0970414	2.82548	0.00472102	0.0476986
Selenon	1297.13	0.273835	0.0950775	2.88013	0.00397515	0.0421541
Tyrobp	5435.93	0.273276	0.0689704	3.96222	7.4257e-05	0.00168096
Vps51	918.427	0.271329	0.0941921	2.88059	0.00396932	0.0421541
Ncf1	2890.12	0.269444	0.075292	3.57865	0.000345368	0.00630967
Ncln	4503.21	0.269425	0.0690063	3.90435	9.44796e-05	0.00205775
Chmp2a	1456.86	0.269055	0.084067	3.20048	0.00137198	0.0189551
Vps37c	966.588	0.268375	0.0933264	2.87566	0.0040318	0.04245
Mesd	1427.3	0.26833	0.084365	3.18059	0.00146977	0.019899
Mgat5	1606.29	0.268129	0.0915782	2.92787	0.00341295	0.0377491
Dap	2326.36	0.267436	0.0776633	3.44353	0.000574171	0.00944523
H2-K1	16503.9	0.267219	0.0798577	3.34619	0.000819306	0.012622
Atp6v0d1	1857.93	0.265569	0.0804012	3.30305	0.000956395	0.0143635
Cebpd	1314.66	0.265336	0.0887764	2.98881	0.00280068	0.0321137
Brpf1	1542.32	0.265045	0.085097	3.11462	0.00184179	0.0234436
Man2b1	5102.94	0.264217	0.0840264	3.14445	0.00166398	0.0218427
Ergic3	1349.88	0.262663	0.0904325	2.90452	0.00367817	0.0399988
Surf4	7245.45	0.262039	0.0669049	3.9166	8.98082e-05	0.00197261
Prtn3	35143.4	0.26099	0.0891285	2.92824	0.00340883	0.0377304
Gna15	1265.87	0.258727	0.0893715	2.89496	0.00379207	0.0408008
Psmb10	2027.89	0.258208	0.0821412	3.14346	0.00166962	0.0218983
Fxyd5	3272.78	0.256912	0.0796139	3.22697	0.00125107	0.0176785
Nfkb1	2204.35	0.256153	0.0889488	2.87978	0.00397951	0.0421541
Lamp2	4593.13	0.256054	0.0839297	3.05081	0.00228224	0.0276348
Glyr1	3421.49	0.255645	0.0767223	3.33208	0.000862006	0.0132274
Plac8	23986.1	0.255457	0.0789241	3.23674	0.00120902	0.0172563
Cd47	13193.6	0.2534	0.0670386	3.77991	0.000156886	0.00321833
Ptpre	1861.26	0.253345	0.0840969	3.01253	0.00259079	0.030387
Cst3	9422.33	0.251454	0.0744548	3.37727	0.000732103	0.0115069
Dnajc3	3505.82	0.251389	0.0815992	3.08078	0.0020646	0.0255468
Ptpn6	4564.02	0.249519	0.0684471	3.64542	0.000266951	0.00505546
Scarb1	2943.74	0.249431	0.0749053	3.32995	0.00086862	0.0132895
Gm2a	4603.88	0.24813	0.0711396	3.48794	0.000486759	0.00826107
Edem2	4311.27	0.248052	0.0762928	3.25132	0.0011487	0.0166091
Baz1a	2756.4	0.24688	0.072551	3.40285	0.000666868	0.0106981
H2-D1	31200.6	0.246238	0.0852834	2.88729	0.00388579	0.0415009
Fbxo18	1572.09	0.240977	0.0842642	2.85978	0.0042393	0.044242
Micu1	1410.07	0.240223	0.0843512	2.8479	0.00440093	0.045531
Ptpn7	5303.25	0.238587	0.0702027	3.39855	0.000677442	0.0108008
Mapkapk2	7094.69	0.238321	0.0622739	3.82699	0.000129722	0.00271125
Spi1	4205.07	0.236796	0.0784851	3.01708	0.00255222	0.0300481
H3f3b	18901.9	0.235455	0.0624696	3.76911	0.00016383	0.00333
Irak1	4031.54	0.234051	0.0694552	3.36982	0.000752169	0.0117391
Usp19	2198.94	0.233973	0.0806819	2.89994	0.0037323	0.0403895
Frrs1	2893.84	0.233165	0.0778508	2.99503	0.00274419	0.0317781
Txndc5	4654.1	0.232406	0.0707922	3.28293	0.00102735	0.0152085
Edem1	2991.06	0.231168	0.0792306	2.91766	0.00352673	0.0386769
Hspa5	31754.9	0.231146	0.0609643	3.7915	0.000149742	0.0030881
Nisch	4111.02	0.229743	0.0761411	3.01733	0.00255009	0.0300458
Agpat5	2320.83	0.229601	0.0784482	2.92679	0.00342483	0.0378535
Os9	3177.57	0.225931	0.0751873	3.00491	0.0026566	0.0309484
Lrrfip1	2340.42	0.225087	0.0734291	3.06536	0.00217409	0.0266257
Tsc22d4	2948.74	0.224408	0.0750047	2.99192	0.00277226	0.0319365
Cul4a	1852.05	0.223844	0.079659	2.81003	0.00495364	0.0497574
P4hb	27268.8	0.223463	0.0693347	3.22296	0.00126874	0.017814
B4galnt1	7619.48	0.21895	0.066247	3.30505	0.000949598	0.0143029
Anxa5	3043.91	0.217321	0.0731028	2.97282	0.00295077	0.0335205
Ctsz	8187.41	0.213981	0.0617438	3.46563	0.000528983	0.00883288
Ankrd11	3795.81	0.213335	0.0745944	2.85993	0.00423734	0.044242
Lamp1	8308.11	0.208917	0.0720591	2.89924	0.00374064	0.0404516
Slc44a2	4943.36	0.206951	0.0715963	2.89052	0.00384603	0.0412181
Gpi1	10806.8	0.205273	0.0723178	2.83848	0.00453289	0.0464629
Ctsd	6151.67	0.201935	0.0633961	3.1853	0.00144604	0.0197131
Rasgrp2	3550.11	0.201276	0.0711573	2.8286	0.00467519	0.0474206
Ddost	12579.9	0.193061	0.0677473	2.84973	0.00437563	0.0453296
Myb	6253.02	0.187858	0.0647625	2.90073	0.00372295	0.0403445
Eif4g2	16039	-0.176382	0.0622686	-2.8326	0.00461706	0.047077
Srsf7	7506.2	-0.187346	0.064083	-2.92349	0.00346132	0.0381753
Ssrp1	6826.71	-0.198858	0.0646038	-3.07812	0.00208313	0.0257556
Psme3	3951.78	-0.203264	0.0705296	-2.88196	0.00395206	0.0420641
Hnrnpd	4273.29	-0.205544	0.0706114	-2.91092	0.00360367	0.039354
Naa50	2809.16	-0.21066	0.0732568	-2.87564	0.00403206	0.04245
Polr2m	2531.54	-0.212968	0.0714889	-2.97903	0.00289164	0.0329245
Cnbp	13806.5	-0.214187	0.0686555	-3.11974	0.00181013	0.0231545
Tspan32	3289.19	-0.216748	0.0701939	-3.08785	0.00201612	0.0251674
Jak1	2839.86	-0.219957	0.0781533	-2.81443	0.00488633	0.0492087
Vim	4137.58	-0.220457	0.0699853	-3.15005	0.00163243	0.0215195
Rfc2	4951.17	-0.220481	0.072618	-3.03617	0.00239603	0.0286657
Fkbp4	5932.26	-0.221751	0.0734811	-3.0178	0.00254619	0.0300226
Paics	5590.31	-0.222501	0.0719501	-3.09243	0.00198523	0.0248819
G3bp1	6714.94	-0.224317	0.0647633	-3.46364	0.00053292	0.00888906
Atp6v0e	2922.36	-0.22541	0.0728413	-3.09454	0.00197119	0.0247659
Vps4b	1911.18	-0.233976	0.0807882	-2.89616	0.0037776	0.0407051
Ppil1	2012.56	-0.234181	0.077806	-3.0098	0.00261416	0.0306148
Gnb1	3259.34	-0.234567	0.077296	-3.03466	0.00240807	0.0287653
Eftud2	3052.97	-0.235311	0.0756236	-3.11162	0.00186067	0.0236645
Rab10	1704.02	-0.235844	0.08064	-2.92466	0.00344838	0.038066
Prdx6	6657.41	-0.236681	0.0749463	-3.15801	0.00158851	0.0211379
Exosc8	1615.03	-0.237146	0.0819675	-2.89317	0.00381372	0.0409283
Lgals1	4758.21	-0.237538	0.0842102	-2.82077	0.00479081	0.0483499
Trp53	3105.65	-0.237545	0.0744787	-3.18944	0.00142547	0.0195204
Sumo2	3860.28	-0.237612	0.0790995	-3.00396	0.0026649	0.0310219
Klhl5	1668.94	-0.238791	0.0844892	-2.82629	0.00470902	0.0476704
Phgdh	5194.51	-0.241605	0.0834159	-2.89639	0.00377489	0.0407051
Tcf3	2759.87	-0.243018	0.0764287	-3.17967	0.00147444	0.0199158
Nup107	2126.62	-0.246614	0.0808387	-3.05069	0.00228318	0.0276348
Pa2g4	3209.85	-0.246874	0.0814305	-3.03171	0.0024317	0.0289584
Ccm2	1208.42	-0.248242	0.0875381	-2.83581	0.0045709	0.0467598
Prdx2	2246.44	-0.248662	0.084703	-2.93569	0.00332802	0.0369941
Bzw1	6147.76	-0.250149	0.0693138	-3.60893	0.000307461	0.00574556
Pold3	1657.19	-0.250354	0.0847589	-2.95372	0.00313969	0.0353819
Gas5	3845.17	-0.250925	0.0829065	-3.0266	0.00247318	0.0292729
Hp1bp3	3199.01	-0.252024	0.0733311	-3.4368	0.000588637	0.00963559
Anxa2	2828.78	-0.252048	0.0745849	-3.37934	0.000726594	0.0114319
Gpbp1	1562.59	-0.252147	0.0871081	-2.89464	0.00379589	0.0408008
Arhgdia	8772.35	-0.254666	0.0609758	-4.17651	2.96015e-05	0.000760639
Tipin	2747.09	-0.254898	0.0793025	-3.21424	0.00130788	0.0182153
Eif2b1	1149.02	-0.256774	0.0876746	-2.92871	0.0034037	0.0377274
Maea	1532.72	-0.257208	0.082145	-3.13115	0.00174122	0.0225981
Ezh2	1233.93	-0.258213	0.090628	-2.84915	0.00438357	0.0453816
Hells	1562.22	-0.258618	0.0859906	-3.00751	0.00263395	0.0307795
Ssb	2587.35	-0.260023	0.0808847	-3.21474	0.00130561	0.0182084
Smyd5	1259.36	-0.260063	0.0920306	-2.82584	0.00471571	0.047676
Sf3a3	2341.82	-0.260089	0.0813425	-3.19745	0.00138648	0.0190995
Set	5768.26	-0.260509	0.0636245	-4.09448	4.23118e-05	0.00103637
Blmh	1782.28	-0.260532	0.0811953	-3.2087	0.00133336	0.0185535
Exoc2	1307.83	-0.262092	0.0898448	-2.91716	0.0035323	0.0387108
Nasp	1594.21	-0.263083	0.0895829	-2.93676	0.00331666	0.0369087
Becn1	1356.83	-0.263266	0.0928643	-2.83496	0.0045832	0.046824
Tcea1	1385.76	-0.265018	0.0890495	-2.97607	0.00291968	0.0332159
Snx1	2007.05	-0.265098	0.0752509	-3.52286	0.000426921	0.00741573
Rap1b	5009.9	-0.265174	0.0832619	-3.18482	0.00144843	0.0197131
Rnf181	1048.3	-0.267336	0.0902971	-2.96062	0.00307019	0.0346994
Dnajc9	2645.16	-0.268471	0.0763329	-3.51711	0.000436267	0.00755957
Lig1	2164.24	-0.270389	0.084367	-3.20491	0.00135105	0.0187828
Mcm3	8934.59	-0.271725	0.0722121	-3.76288	0.000167971	0.00340081
Vbp1	1449.29	-0.272932	0.0937042	-2.9127	0.00358324	0.039186
Parvg	4648.62	-0.273202	0.0749301	-3.64609	0.000266265	0.00504862
Arpc5l	1340.51	-0.2735	0.0891551	-3.06769	0.00215718	0.0264604
Erh	2798.63	-0.273582	0.0913821	-2.99382	0.00275507	0.0318564
Cdc45	1571.49	-0.273804	0.0849133	-3.22452	0.00126186	0.0177334
Snx5	1931.93	-0.274101	0.0770656	-3.55672	0.000375519	0.00668533
Cpne2	1643.33	-0.274231	0.0902948	-3.03706	0.00238897	0.0286252
Npm1	7339.42	-0.274633	0.0776239	-3.538	0.000403176	0.00707682
Fam60a	1101.75	-0.274998	0.0971841	-2.82966	0.00465971	0.0473254
Ptcd2	942.813	-0.275015	0.097168	-2.8303	0.00465042	0.0472971
Cdc42se2	1808.02	-0.27634	0.0807367	-3.42273	0.000619967	0.01006
Nup50	1403.75	-0.276346	0.0834296	-3.31233	0.000925228	0.0139901
Sub1	4142.29	-0.276549	0.085546	-3.23275	0.00122606	0.0174303
Cdk1	1322.42	-0.277725	0.0952959	-2.91435	0.00356435	0.0390069
Top2a	2748.17	-0.278266	0.0903213	-3.08085	0.00206411	0.0255468
Add1	2331.12	-0.278385	0.0831079	-3.34969	0.000809032	0.0124885
Sae1	3527.86	-0.280226	0.0773276	-3.62388	0.000290221	0.00544361
Pole3	1360.12	-0.280289	0.0962681	-2.91155	0.00359644	0.0393027
Arpc5	5240.29	-0.28163	0.0705806	-3.9902	6.6019e-05	0.00153349
Uri1	1341.04	-0.282223	0.0874624	-3.22679	0.00125186	0.0176785
Hat1	2134.08	-0.282449	0.0790127	-3.57474	0.000350581	0.0063526
Racgap1	1878.28	-0.282513	0.0791768	-3.56813	0.000359537	0.00643973
Rbmxl1	1703.6	-0.283596	0.082066	-3.45571	0.00054884	0.00910894
Incenp	1379.39	-0.283652	0.0901467	-3.14656	0.00165206	0.0217045
Nnt	2494.85	-0.283808	0.0759036	-3.73905	0.000184714	0.00368692
BC031181	874.682	-0.284964	0.0988131	-2.88386	0.00392829	0.0418972
Ankrd13a	10155	-0.285103	0.0676827	-4.21235	2.52728e-05	0.000667451
Wtap	1130.26	-0.28536	0.094927	-3.0061	0.00264625	0.0308742
Rpa2	2301.91	-0.285938	0.0828093	-3.45297	0.000554457	0.00917927
Hspbp1	1199.79	-0.286106	0.0922999	-3.09974	0.00193692	0.0243946
Ranbp1	4609.73	-0.286638	0.0794579	-3.60742	0.000309257	0.00577218
Brix1	1275.32	-0.287655	0.0990888	-2.903	0.00369605	0.040109
Usp11	1438.08	-0.289146	0.0853243	-3.38879	0.000702029	0.011113
Tubb4b	3456.72	-0.291013	0.0909027	-3.20137	0.00136777	0.0189305
Ndufa4	4277.11	-0.291419	0.102643	-2.83914	0.00452359	0.0463982
Sptssa	2400.77	-0.292448	0.0829329	-3.52632	0.000421371	0.00735221
Nup188	1078.55	-0.29256	0.0922813	-3.17031	0.00152279	0.0204739
Nup160	974.329	-0.292654	0.0938648	-3.11782	0.00182192	0.023267
Dnajc2	1273.09	-0.293022	0.0897162	-3.2661	0.0010904	0.0159307
Farsb	1738.52	-0.294182	0.0792301	-3.71301	0.000204812	0.0040057
Prps2	963.062	-0.296004	0.0972391	-3.04409	0.00233389	0.0281171
Msh2	2217.45	-0.296212	0.0746472	-3.96816	7.24304e-05	0.0016496
Rbm3	4235.08	-0.298914	0.0920505	-3.24728	0.00116512	0.016784
Ngly1	696.814	-0.298954	0.105789	-2.82594	0.00471415	0.047676
Rfc3	1058.74	-0.299049	0.102465	-2.91854	0.00351677	0.0386486
Entpd6	689.167	-0.299383	0.101948	-2.93663	0.00331796	0.0369087
Nras	1088.87	-0.299939	0.0882414	-3.39907	0.000676159	0.0107914
Prdx1	6551.08	-0.3002	0.0831706	-3.60944	0.000306853	0.00574112
Hspd1	4534.15	-0.300244	0.0720592	-4.16663	3.0913e-05	0.000788887
Prkab1	975.161	-0.300492	0.0943466	-3.18498	0.00144763	0.0197131
Parp1	4013.48	-0.301617	0.0928572	-3.24818	0.00116146	0.0167624
Ugdh	1027.77	-0.301758	0.0935469	-3.22573	0.0012565	0.0176916
Ube2e3	1227.23	-0.301807	0.0937969	-3.21766	0.00129239	0.0180644
Suz12	1031.82	-0.302549	0.0991086	-3.05271	0.00226789	0.0275141
Acadl	1812.72	-0.304238	0.0819884	-3.71074	0.000206651	0.00403657
Chchd3	975.505	-0.305219	0.102991	-2.96355	0.00304115	0.0343962
Ran	9513.57	-0.305869	0.0761282	-4.01782	5.87396e-05	0.00138788
Polr3k	1240.91	-0.305968	0.0891035	-3.43385	0.000595075	0.00970684
Anp32e	3224.1	-0.306095	0.0770004	-3.97524	7.03084e-05	0.00161751
Rwdd1	703.44	-0.306461	0.102682	-2.98457	0.00283973	0.032449
Smarcc1	2624.82	-0.307416	0.0774499	-3.96922	7.21077e-05	0.00164671
Usp14	2419.78	-0.307533	0.0728029	-4.22419	2.398e-05	0.000639838
Nadk2	1145.39	-0.307744	0.0879754	-3.49807	0.000468637	0.00800091
Pcna	3084.96	-0.307939	0.078576	-3.919	8.89187e-05	0.00195727
Gmnn	1258.42	-0.31001	0.0877572	-3.53258	0.000411521	0.00721276
Vti1b	644.234	-0.310671	0.106041	-2.92972	0.00339265	0.0376318
1810037I17Rik	872.428	-0.311716	0.109742	-2.84046	0.00450485	0.0462671
Mcm4	5211.79	-0.313523	0.0723192	-4.33526	1.45585e-05	0.000409563
Haus3	918.826	-0.313911	0.104104	-3.01536	0.00256671	0.0301273
Adk	1541.25	-0.314205	0.0844483	-3.72068	0.000198691	0.00391557
Fam162a	816.469	-0.315063	0.107215	-2.93861	0.0032969	0.0368063
Uhrf1	3282.92	-0.315839	0.0890147	-3.54817	0.000387919	0.00688151
Dhfr	814.079	-0.316418	0.102632	-3.08304	0.002049	0.0254348
Cdca8	1565.82	-0.31658	0.0916208	-3.45533	0.000549622	0.00910894
Trim35	1854.49	-0.316679	0.0864911	-3.6614	0.000250839	0.00480147
Blm	702.759	-0.317439	0.104876	-3.02679	0.00247163	0.0292729
Hpf1	977.575	-0.317823	0.0969481	-3.27828	0.0010444	0.0154315
Atad2	2035.8	-0.317942	0.0855562	-3.71618	0.000202257	0.00397072
Tiprl	787.518	-0.319147	0.0997047	-3.20092	0.00136991	0.0189433
Nip7	1026.63	-0.320813	0.103614	-3.09622	0.00196004	0.0246657
Mcat	828.702	-0.321526	0.10175	-3.15997	0.00157784	0.0211079
Exosc3	884.857	-0.322637	0.100775	-3.20155	0.0013669	0.0189305
Galnt1	2991.69	-0.322821	0.0757958	-4.25909	2.0526e-05	0.000554344
Add3	1142.62	-0.323471	0.0962874	-3.35943	0.000781029	0.0121529
Ccnd2	2973.15	-0.324193	0.0955295	-3.39364	0.000689699	0.0109401
Selenoh	1535.71	-0.324365	0.109724	-2.95619	0.00311463	0.0351648
Rbm43	631.057	-0.325508	0.11303	-2.87984	0.00397882	0.0421541
Zmiz1	1395.06	-0.326743	0.10503	-3.11094	0.00186491	0.0236797
Trappc6a	950.72	-0.32682	0.102539	-3.18729	0.00143611	0.0196315
Fam172a	933.755	-0.327588	0.0961843	-3.40584	0.000659607	0.0105926
Ppat	1466.45	-0.327749	0.0926393	-3.53791	0.000403309	0.00707682
Mcm10	1198.92	-0.328027	0.101132	-3.24356	0.00118047	0.0169267
Kif22	998.486	-0.328121	0.111455	-2.94398	0.00324018	0.0363298
Calm1	7815.21	-0.33	0.0685583	-4.81342	1.48371e-06	5.55194e-05
Pdlim1	597.539	-0.331005	0.113038	-2.92826	0.00340865	0.0377304
Nsl1	561.064	-0.331386	0.113548	-2.91846	0.00351769	0.0386486
Kcnn4	1303.07	-0.332205	0.100922	-3.29169	0.000995889	0.0148276
Bin1	665.69	-0.334991	0.109642	-3.05532	0.0022482	0.0273393
Ldha	17643.2	-0.335328	0.0744126	-4.50634	6.59568e-06	0.000206501
Itpa	777.228	-0.33764	0.106463	-3.17143	0.00151693	0.0204128
Pdrg1	1345.85	-0.338454	0.0883889	-3.82914	0.00012859	0.00269402
Rcc1	1864.88	-0.338647	0.084827	-3.99221	6.54599e-05	0.00152403
B3galnt2	824.828	-0.34106	0.102005	-3.34355	0.000827139	0.0127301
Adgrl4	1871.96	-0.342452	0.0922133	-3.71369	0.000204256	0.00399987
Rrm1	5412.92	-0.343898	0.0699306	-4.91771	8.75635e-07	3.53188e-05
Srebf2	871.955	-0.344431	0.110802	-3.10854	0.00188013	0.0238339
Ppie	743.59	-0.34491	0.117643	-2.93183	0.00336967	0.0374036
Rhbdd2	561.582	-0.345338	0.117549	-2.93782	0.00330533	0.0368611
Dcaf7	1671.1	-0.346257	0.0917083	-3.77563	0.000159602	0.00326114
Mcts1	837.87	-0.346488	0.106974	-3.23901	0.00119946	0.0171671
Gm9234	703.436	-0.347289	0.110914	-3.13116	0.00174117	0.0225981
Tsn	1719	-0.347889	0.0800509	-4.34585	1.38737e-05	0.000396039
Dcun1d5	1492.44	-0.349451	0.0855113	-4.08661	4.37727e-05	0.00106878
Lyar	1098.36	-0.349497	0.0946776	-3.69144	0.000222987	0.00430693
Nup155	732.032	-0.349534	0.113023	-3.0926	0.00198411	0.0248819
Gar1	952.967	-0.350074	0.107105	-3.26852	0.00108112	0.0158693
Wbp1l	910.287	-0.350405	0.100613	-3.48271	0.000496359	0.00837821
Eri1	1626.06	-0.350458	0.0860675	-4.0719	4.66306e-05	0.00113495
Sod1	725.482	-0.350818	0.120668	-2.9073	0.00364563	0.0397284
Tmpo	3812.54	-0.352422	0.0726178	-4.85311	1.21541e-06	4.69504e-05
Abcb7	472.37	-0.352778	0.12291	-2.87021	0.00410196	0.0430692
Por	1045.08	-0.352808	0.101963	-3.46016	0.000539859	0.0089855
Sgms1	543.407	-0.352809	0.122791	-2.87325	0.00406278	0.0427156
Slbp	3132.38	-0.353172	0.0773937	-4.56332	5.03519e-06	0.000162899
Ccl9	3111.31	-0.353173	0.0814312	-4.33708	1.44389e-05	0.000408184
Rad51	1211.65	-0.353893	0.0928019	-3.81342	0.000137056	0.00284158
Aurkb	1689.83	-0.356285	0.0984496	-3.61895	0.000295797	0.00554093
Stap1	601.417	-0.357721	0.108494	-3.29715	0.00097672	0.0146263
Cdca5	867.327	-0.358969	0.0972078	-3.6928	0.000221797	0.00429998
Exosc2	802.222	-0.360703	0.118015	-3.05641	0.00224002	0.0272612
6030458C11Rik	541.156	-0.361323	0.120195	-3.00614	0.00264591	0.0308742
4930579G24Rik	417.383	-0.362447	0.129012	-2.80941	0.00496324	0.049796
Gm13461	671.005	-0.363763	0.128449	-2.83197	0.00462623	0.0471396
Klhl22	626.66	-0.36553	0.126581	-2.88772	0.00388047	0.0414833
Ncaph	883.909	-0.365555	0.0971631	-3.76228	0.000168372	0.00340448
Cenph	505.303	-0.366259	0.119721	-3.05927	0.00221875	0.0270447
Tpx2	1017.18	-0.366817	0.113682	-3.2267	0.00125226	0.0176785
Bcap29	1684.75	-0.367234	0.0822677	-4.46388	8.0487e-06	0.000247502
Fignl1	1591.7	-0.368201	0.090018	-4.0903	4.30808e-05	0.00105355
Knl1	1082.6	-0.370889	0.106241	-3.49102	0.000481183	0.00817537
Cbx1	844.815	-0.371173	0.105294	-3.52511	0.000423305	0.0073694
Ywhah	4525.55	-0.371603	0.0661196	-5.62017	1.90768e-08	1.1438e-06
Lmnb1	2443.99	-0.372347	0.0834524	-4.46179	8.12786e-06	0.000248805
Mad2l1	1226.41	-0.3728	0.0931441	-4.0024	6.27028e-05	0.00146549
Dek	3410.93	-0.373423	0.0698322	-5.34743	8.92107e-08	4.55708e-06
Abl1	726.086	-0.373901	0.119784	-3.12146	0.00179956	0.0230954
Cdca7	5290.26	-0.375315	0.0703786	-5.3328	9.67099e-08	4.90787e-06
Mthfd1	2018.02	-0.375524	0.0848455	-4.42598	9.60075e-06	0.000286712
Apex1	446.143	-0.375691	0.124918	-3.00749	0.00263417	0.0307795
Impa1	1155.98	-0.377347	0.0910057	-4.14641	3.37723e-05	0.00085138
Hmmr	496.436	-0.378042	0.119032	-3.17596	0.00149341	0.0201312
Tbc1d10c	1109.75	-0.378726	0.133251	-2.84221	0.00448018	0.0461052
Chek1	536.527	-0.379644	0.120479	-3.15113	0.00162638	0.0214946
Anapc11	1060.28	-0.380533	0.102191	-3.72374	0.000196291	0.00389299
Ly9	534.749	-0.380926	0.127176	-2.99527	0.002742	0.0317765
Usmg5	1354.92	-0.382096	0.125768	-3.03809	0.00238084	0.0285499
Bzw2	2570.91	-0.38322	0.0868143	-4.41424	1.01364e-05	0.000299824
Akna	1583.84	-0.38338	0.0964612	-3.97444	7.0544e-05	0.00162053
Brip1	544.222	-0.383436	0.128335	-2.98778	0.00281015	0.032182
Hmgn5	552.783	-0.383558	0.116623	-3.28887	0.00100591	0.0149482
Phtf1	632.334	-0.385624	0.107265	-3.59507	0.000324302	0.00598821
Birc5	1124.71	-0.387032	0.113159	-3.42025	0.000625646	0.010131
Ccr2	1789.28	-0.389422	0.112836	-3.45121	0.000558085	0.00921876
Rcbtb1	330.026	-0.390721	0.137064	-2.85065	0.00436293	0.0452283
Gm17383	596.811	-0.391979	0.129804	-3.01979	0.00252951	0.0298486
Mthfd1l	1032.39	-0.392334	0.115326	-3.40197	0.000669017	0.0107105
Cry1	753.449	-0.39374	0.109664	-3.59042	0.000330146	0.00607444
Cks1b	2979.76	-0.394801	0.0845365	-4.67018	3.00933e-06	0.000103618
2007-09-01	2715.87	-0.395139	0.081362	-4.85655	1.19449e-06	4.64893e-05
Selenop	993.689	-0.395217	0.102103	-3.87075	0.000108502	0.00231763
Hmgn1	1636.49	-0.395436	0.0971971	-4.06839	4.73392e-05	0.00114864
D030056L22Rik	389.127	-0.397142	0.138931	-2.85856	0.00425569	0.0443534
Kpna3	907.95	-0.397996	0.0955192	-4.16666	3.09096e-05	0.000788887
Ccna2	1341.55	-0.398901	0.102838	-3.87892	0.00010492	0.00225041
E2f4	1665.78	-0.398976	0.0792079	-5.03708	4.72685e-07	2.05037e-05
Dcp1a	471.294	-0.399086	0.126607	-3.15216	0.0016207	0.0214599
Tuba1b	6747.65	-0.400879	0.0769318	-5.21084	1.87989e-07	8.76662e-06
Tyms	2056.22	-0.402101	0.0835656	-4.8118	1.49578e-06	5.58366e-05
N4bp2l1	508.317	-0.403016	0.119381	-3.37588	0.000735812	0.0115418
Pola1	1466.07	-0.403275	0.0844413	-4.7758	1.78995e-06	6.54421e-05
Zbtb8os	365.461	-0.403367	0.13722	-2.93957	0.00328672	0.0367191
Rpa3	738.848	-0.403526	0.108029	-3.73533	0.00018747	0.00373712
Helb	385.066	-0.404295	0.13319	-3.03547	0.00240162	0.0287103
Fkbp3	1424.95	-0.406071	0.0986309	-4.11707	3.83713e-05	0.000948833
Cenpa	1327.77	-0.407866	0.113348	-3.59835	0.000320244	0.00593666
Rfc4	1060.06	-0.408157	0.105594	-3.86534	0.000110936	0.00236639
Paip2	2816.31	-0.409466	0.0803723	-5.09462	3.49443e-07	1.57492e-05
Hmgb2	7329.85	-0.410811	0.086467	-4.75107	2.02339e-06	7.22326e-05
Nrip1	878.22	-0.410815	0.119034	-3.45123	0.000558042	0.00921876
Rbbp7	6055.16	-0.410874	0.0665862	-6.17056	6.80465e-10	5.44687e-08
Nt5c3	1272.21	-0.412897	0.0861093	-4.79504	1.62645e-06	6.04238e-05
Phtf2	349.979	-0.415866	0.146282	-2.8429	0.00447044	0.0460637
Heg1	497.369	-0.416297	0.125717	-3.31139	0.00092834	0.0140172
Sf3b6	1895.57	-0.416431	0.0986286	-4.22221	2.41914e-05	0.00064437
Jpt1	2720.9	-0.417626	0.0752412	-5.55049	2.84864e-08	1.62635e-06
Fam96a	2934.1	-0.419565	0.0833803	-5.03194	4.85543e-07	2.09445e-05
Cenpn	427.422	-0.419779	0.135213	-3.10457	0.00190556	0.0240973
Galnt7	411.601	-0.420842	0.140714	-2.99075	0.00278292	0.0320355
Lsm6	1916.6	-0.422888	0.10526	-4.01754	5.88078e-05	0.00138788
Grk3	591.02	-0.424589	0.129094	-3.28898	0.0010055	0.0149482
Tedc1	728.559	-0.42507	0.142228	-2.98865	0.00280212	0.0321137
Ndc80	428.53	-0.426603	0.128109	-3.33002	0.000868409	0.0132895
2510002D24Rik	272.547	-0.427135	0.14963	-2.8546	0.00430912	0.0447901
Gm14150	988.851	-0.428472	0.121494	-3.52668	0.000420801	0.00735052
Smc2	1351.22	-0.428801	0.0911891	-4.70233	2.57212e-06	9.01635e-05
Tomm5	1598.5	-0.429391	0.086405	-4.96952	6.71189e-07	2.78687e-05
Nedd4	3010.65	-0.429742	0.0903058	-4.75874	1.94805e-06	7.03517e-05
Kntc1	486.764	-0.430137	0.148958	-2.88764	0.00388146	0.0414833
Cit	630.229	-0.432746	0.121025	-3.57568	0.000349323	0.00634461
Snrpe	1798.91	-0.433247	0.114412	-3.78671	0.000152653	0.00313979
Cep192	664.46	-0.439573	0.116375	-3.77722	0.000158587	0.00324466
Magohb	299.964	-0.439759	0.153523	-2.86446	0.00417726	0.043771
Sox4	2113.62	-0.44064	0.100718	-4.375	1.2143e-05	0.000351153
Ripor2	1210.91	-0.440689	0.0986907	-4.46536	7.99344e-06	0.00024678
Dut	2483.38	-0.44128	0.0924439	-4.77349	1.81061e-06	6.60023e-05
Acss1	816.697	-0.442455	0.13668	-3.23716	0.00120727	0.0172472
Dlgap5	455.713	-0.443258	0.141373	-3.13538	0.00171629	0.0223781
Eed	1023.44	-0.448906	0.094294	-4.76071	1.92914e-06	6.98311e-05
Tfr2	863.225	-0.450746	0.15737	-2.86424	0.00418008	0.043771
Ugcg	799.617	-0.451538	0.102393	-4.40986	1.0344e-05	0.000304227
1190007I07Rik	295.37	-0.45221	0.157186	-2.87691	0.00401592	0.0423951
Stmn1	10730.2	-0.452441	0.0788988	-5.73445	9.78311e-09	6.24539e-07
Mtfr2	617.402	-0.452988	0.115318	-3.92817	8.55949e-05	0.00189615
Pimreg	390.894	-0.453489	0.145548	-3.11574	0.00183483	0.0233933
Stard4	251.335	-0.453591	0.156703	-2.89459	0.00379658	0.0408008
Ppif	1433.49	-0.453756	0.0975586	-4.65111	3.30156e-06	0.000111943
Slfn9	651.859	-0.453819	0.14216	-3.19231	0.00141138	0.0193616
Gtse1	319.533	-0.454739	0.144224	-3.15302	0.00161593	0.0214293
Cenpq	377.925	-0.455435	0.144167	-3.15909	0.00158261	0.0211237
Cenpu	270.7	-0.456154	0.15094	-3.0221	0.00251031	0.0296671
Tec	659.572	-0.456589	0.114925	-3.97294	7.09901e-05	0.00162357
Smad1	565.953	-0.457066	0.117899	-3.87677	0.000105854	0.00226732
Mtap	764.225	-0.457851	0.101332	-4.51832	6.2332e-06	0.000197139
Nuf2	587.087	-0.458688	0.128859	-3.55962	0.000371389	0.00662909
Dffb	406.347	-0.459612	0.135099	-3.40203	0.000668873	0.0107105
Uba6	337.089	-0.461659	0.163667	-2.82071	0.00479171	0.0483499
Eme1	291.694	-0.46368	0.146374	-3.16777	0.00153615	0.0206
Stil	496.619	-0.466531	0.148023	-3.15174	0.00162299	0.021468
Orc1	307.086	-0.46775	0.151255	-3.09245	0.00198512	0.0248819
Nek6	454.481	-0.470427	0.134956	-3.48579	0.000490679	0.00831852
Lsm5	455.559	-0.471729	0.157145	-3.00187	0.0026833	0.0312127
Spc25	436.249	-0.472003	0.13851	-3.40773	0.000655065	0.0105414
Tubd1	209.471	-0.478883	0.16614	-2.8824	0.0039466	0.0420348
Kif20b	720.182	-0.482186	0.131711	-3.66094	0.000251296	0.00480147
Thyn1	290.682	-0.483853	0.16728	-2.89247	0.0038223	0.040992
Hcls1	1063.06	-0.486448	0.0935512	-5.1998	1.99504e-07	9.27573e-06
Cenpk	405.853	-0.487135	0.135808	-3.58695	0.000334571	0.00614131
Cep55	328.385	-0.492188	0.139942	-3.51709	0.000436302	0.00755957
Dusp6	796.582	-0.492913	0.154807	-3.18405	0.0014523	0.0197313
Cbfb	1818.57	-0.494319	0.0766928	-6.44544	1.15265e-10	1.09215e-08
Clasp2	358.136	-0.494445	0.160725	-3.07633	0.00209564	0.025869
Ncapg	692.788	-0.509496	0.12615	-4.0388	5.37247e-05	0.00128947
Nek2	468.192	-0.510285	0.162818	-3.13409	0.00172386	0.0224391
Diaph3	279.528	-0.513859	0.153312	-3.35173	0.000803079	0.0124527
Fam129a	437.32	-0.514234	0.163824	-3.13894	0.00169561	0.022172
Ube2c	610.019	-0.514527	0.137119	-3.75241	0.000175143	0.00350942
Rab7b	399.947	-0.515803	0.151888	-3.39593	0.000683952	0.0108711
Tubb5	4310.15	-0.51646	0.0829234	-6.22816	4.71952e-10	3.91922e-08
Kifap3	236.426	-0.518618	0.170937	-3.03397	0.00241359	0.0288091
Cnr2	296.605	-0.519049	0.15152	-3.42561	0.000613428	0.00998524
Esco2	261.739	-0.524809	0.182447	-2.8765	0.00402115	0.0424215
Rrm2	3786.63	-0.52523	0.081419	-6.45096	1.11147e-10	1.06544e-08
Tmem251	499.74	-0.530044	0.118916	-4.45732	8.29915e-06	0.000252206
Gm17590	223.482	-0.531372	0.184569	-2.87898	0.00398964	0.042175
Muc13	1815.51	-0.534161	0.124651	-4.28525	1.82531e-05	0.000500798
Fabp5	999.892	-0.538877	0.118916	-4.53157	5.8548e-06	0.000186692
Rala	328.74	-0.542241	0.141301	-3.83749	0.000124299	0.00261738
Hmgcs1	482.754	-0.542316	0.121484	-4.46409	8.04082e-06	0.000247502
Rassf5	1873.68	-0.543178	0.0784608	-6.92292	4.42427e-12	5.24461e-10
Hist1h4d	500.345	-0.543242	0.134031	-4.05312	5.05401e-05	0.0012168
Zwint	1645.18	-0.546422	0.0877514	-6.22693	4.75661e-10	3.92901e-08
Kif18b	419.874	-0.547278	0.167911	-3.25933	0.00111674	0.0162529
Il2rg	382.481	-0.548217	0.143586	-3.81805	0.00013451	0.00279626
Med30	374.985	-0.551232	0.141487	-3.89599	9.77994e-05	0.00211817
Shcbp1	675.78	-0.551662	0.141448	-3.90011	9.61475e-05	0.00209114
Plscr1	301.134	-0.552675	0.148027	-3.7336	0.000188762	0.00375806
Melk	327.819	-0.559939	0.173947	-3.21902	0.00128629	0.0180116
Tmem268	305.663	-0.562146	0.152214	-3.69314	0.000221505	0.00429969
Wdyhv1	387.123	-0.562216	0.128934	-4.36049	1.29771e-05	0.000372498
Kif4	331.936	-0.567545	0.153874	-3.68838	0.000225689	0.0043537
Pclaf	2317.13	-0.57353	0.0892566	-6.42563	1.31324e-10	1.22116e-08
Rcn3	191.841	-0.576139	0.187313	-3.0758	0.00209936	0.0258738
Ets1	274.856	-0.57853	0.18746	-3.08615	0.00202765	0.0252305
Arap3	446.122	-0.579931	0.176001	-3.29505	0.000984028	0.0146932
Fkbp1b	229.777	-0.590767	0.164181	-3.59826	0.000320352	0.00593666
Cd244	179.467	-0.591675	0.20548	-2.87948	0.0039833	0.0421655
Osbpl1a	395.572	-0.596353	0.148408	-4.01833	5.86133e-05	0.00138751
Tubb4b-ps1	249.662	-0.599725	0.205503	-2.91833	0.00351916	0.0386486
Sdr39u1	346.303	-0.602836	0.164748	-3.65913	0.000253071	0.004822
Kif23	611.925	-0.604553	0.124544	-4.85414	1.20913e-06	4.69414e-05
Zfp783	509.982	-0.605507	0.169605	-3.57009	0.000356856	0.00641391
Ccnf	512.792	-0.605869	0.165499	-3.66086	0.000251374	0.00480147
Tbrg1	834.058	-0.607232	0.105074	-5.77912	7.50932e-09	4.96222e-07
1500011B03Rik	266.042	-0.607906	0.159846	-3.80308	0.00014291	0.00295899
Zfp946	151.517	-0.611579	0.216102	-2.83006	0.004654	0.0472984
Lsp1	799.892	-0.613299	0.159056	-3.85587	0.000115317	0.00245646
Lmo4	1616.23	-0.61369	0.130933	-4.68707	2.77148e-06	9.58536e-05
Plk1	500.599	-0.616178	0.156373	-3.94043	8.13349e-05	0.00181203
Hist1h1e	345.648	-0.617472	0.140631	-4.39072	1.12978e-05	0.000329162
Bex3	911.673	-0.617662	0.107506	-5.74538	9.17132e-09	5.9096e-07
Hist1h1b	371.972	-0.618214	0.173219	-3.56897	0.000358384	0.00642649
Prdx4	573.825	-0.618628	0.125214	-4.94058	7.78896e-07	3.18302e-05
Crip1	1110.62	-0.618885	0.110398	-5.60596	2.07109e-08	1.20503e-06
Gm11223	446.418	-0.622761	0.137126	-4.54154	5.58455e-06	0.000179179
Mmgt2	268.454	-0.623027	0.155671	-4.0022	6.27569e-05	0.00146549
Vamp4	355.948	-0.626114	0.151339	-4.13716	3.51629e-05	0.000882141
Casp3	503.876	-0.626789	0.163035	-3.84452	0.00012079	0.00255552
AW112010	453.708	-0.626938	0.129292	-4.84901	1.2408e-06	4.78123e-05
Frmd4b	126.763	-0.631063	0.213921	-2.94998	0.00317797	0.0356838
Rbpms	360.24	-0.633259	0.162955	-3.8861	0.000101866	0.00219096
Hmgb3	1602.99	-0.635079	0.132725	-4.78492	1.71052e-06	6.30944e-05
I830127L07Rik	1672.32	-0.6363	0.138672	-4.58853	4.46389e-06	0.000146864
Aspm	240.633	-0.636475	0.173013	-3.67876	0.000234368	0.00449876
Fyn	346.984	-0.639374	0.184044	-3.47402	0.000512714	0.00861681
Tcf19	377.472	-0.650643	0.151076	-4.30672	1.65691e-05	0.000458649
Pim2	147.49	-0.661696	0.221358	-2.98925	0.00279663	0.0320982
Prr13	1062.66	-0.664514	0.0956708	-6.94584	3.76219e-12	4.49408e-10
Tet1	255.824	-0.667719	0.154706	-4.31605	1.58845e-05	0.000442854
Abcg2	432.561	-0.669424	0.138348	-4.83869	1.30701e-06	5.01149e-05
Gstt2	362.649	-0.674264	0.134638	-5.00797	5.50077e-07	2.34031e-05
Tbc1d4	364.071	-0.676948	0.170056	-3.98072	6.8706e-05	0.00159007
Rragb	123.428	-0.683597	0.227022	-3.01115	0.00260263	0.0305028
Flt3	568.159	-0.683739	0.130823	-5.22643	1.72816e-07	8.15702e-06
Slc6a13	133.587	-0.683811	0.223288	-3.06246	0.00219526	0.0268215
Vill	883.504	-0.685691	0.14451	-4.74495	2.08559e-06	7.41125e-05
Mns1	443.001	-0.68646	0.182931	-3.75256	0.000175037	0.00350942
Kif11	1023.7	-0.68881	0.155786	-4.4215	9.8016e-06	0.000291588
S100a6	175.348	-0.690324	0.20961	-3.29338	0.000989909	0.0147527
P2ry1	115.396	-0.695626	0.240873	-2.88794	0.00387777	0.0414833
Akr1c13	400.151	-0.698216	0.137121	-5.09198	3.54337e-07	1.59032e-05
Pdgfrb	277.543	-0.698574	0.18279	-3.82174	0.000132515	0.0027659
Dync2h1	158.071	-0.699013	0.199015	-3.51236	0.000444149	0.00763808
Hist1h2ap	863.86	-0.703496	0.133082	-5.2862	1.24886e-07	6.09862e-06
Serpini1	114.253	-0.714186	0.235177	-3.0368	0.00239107	0.0286283
Tbxas1	473.19	-0.721541	0.149232	-4.83504	1.33122e-06	5.07924e-05
Slc43a1	398.134	-0.728549	0.141009	-5.16669	2.3828e-07	1.09901e-05
Tmem109	633.828	-0.733299	0.107147	-6.84385	7.70939e-12	8.93426e-10
Trpv2	611.136	-0.740947	0.114959	-6.44534	1.15341e-10	1.09215e-08
Anxa1	4332.12	-0.745006	0.0664805	-11.2064	3.79346e-29	2.80517e-26
Il18rap	127.998	-0.745466	0.236713	-3.14924	0.00163694	0.0215607
Sdsl	322.252	-0.746295	0.156529	-4.76776	1.86283e-06	6.7747e-05
Ddias	206.006	-0.747974	0.225045	-3.32367	0.000888418	0.0135523
Smco4	116.424	-0.748079	0.235018	-3.18308	0.00145719	0.0197631
Cyp11a1	210.954	-0.748852	0.266285	-2.81222	0.00492008	0.0494524
Cd24a	1987.67	-0.755152	0.0803481	-9.3985	5.53476e-21	1.95339e-18
Cfp	1748.66	-0.756759	0.0955682	-7.91852	2.40349e-15	4.55168e-13
Cd59a	104.046	-0.760328	0.268381	-2.83302	0.00461107	0.047077
Btnl9	146.795	-0.78187	0.222396	-3.51567	0.000438649	0.00756864
Fnbp1l	115.413	-0.795391	0.229797	-3.46127	0.000537625	0.00895792
Khdrbs3	163.633	-0.802668	0.209174	-3.83731	0.000124388	0.00261738
Tmsb10	1402.65	-0.812671	0.0933831	-8.70255	3.24508e-18	8.26112e-16
Gnb4	326.917	-0.814712	0.202504	-4.02319	5.74145e-05	0.00136329
Ttc28	77.9529	-0.817705	0.289985	-2.81981	0.00480514	0.0484539
Cbx2	137.925	-0.825902	0.234879	-3.51628	0.000437639	0.00756541
Gtf2h3	331.331	-0.831772	0.142775	-5.82576	5.68537e-09	3.822e-07
Fads2	142.753	-0.835725	0.262537	-3.18327	0.00145622	0.0197631
Hist1h2ao	229.326	-0.839669	0.203995	-4.11612	3.85308e-05	0.000951263
Arfip1	60.9266	-0.840698	0.29883	-2.8133	0.00490362	0.0493188
Lpcat2	513.394	-0.843667	0.125003	-6.74918	1.4868e-11	1.64918e-09
Mcub	83.7755	-0.844764	0.265275	-3.18449	0.00145011	0.0197187
Grb10	242.056	-0.845642	0.237694	-3.55768	0.000374139	0.00667049
Atg9b	82.7623	-0.851487	0.260963	-3.26287	0.00110291	0.0160818
Btla	112.161	-0.855084	0.294822	-2.90034	0.00372753	0.040366
Dapk1	163.044	-0.855667	0.295169	-2.89891	0.00374466	0.0404669
Hmgn3	106.157	-0.862932	0.240202	-3.59253	0.000327486	0.00603265
Marcksl1	931.296	-0.863577	0.134361	-6.42731	1.29883e-10	1.21503e-08
Zfp995	72.9096	-0.869896	0.276785	-3.14286	0.00167305	0.0219248
Slc40a1	207.046	-0.87099	0.230489	-3.77888	0.000157536	0.00322741
Gcnt2	323.609	-0.87268	0.165262	-5.28059	1.2877e-07	6.26239e-06
Ptprcap	1219.27	-0.875933	0.146192	-5.99167	2.07701e-09	1.54325e-07
Gadd45g	146.925	-0.876139	0.221494	-3.95559	7.63452e-05	0.00171821
Adgrl2	186.961	-0.881336	0.195539	-4.50721	6.56867e-06	0.000206488
Dhcr24	112.699	-0.884024	0.312072	-2.83275	0.00461488	0.047077
Itm2a	62.2749	-0.902742	0.305786	-2.9522	0.00315518	0.0354792
Plp2	222.4	-0.910015	0.178241	-5.10554	3.29845e-07	1.49771e-05
Rnase4	64.9522	-0.916301	0.296979	-3.08541	0.0020327	0.0252729
Nusap1	518.527	-0.916367	0.122505	-7.48026	7.4175e-14	1.21249e-11
H2-Ob	192.239	-0.917876	0.198286	-4.62906	3.67338e-06	0.000123472
Mcpt8	2958.53	-0.922397	0.323522	-2.85111	0.00435674	0.0451943
Ctse	256.176	-0.934385	0.186932	-4.99853	5.7769e-07	2.4444e-05
Arvcf	64.499	-0.937327	0.305727	-3.0659	0.00217015	0.0265985
Gata1	390.036	-0.94184	0.184878	-5.09438	3.49892e-07	1.57492e-05
2008-09-01	131.715	-0.948663	0.2656	-3.57177	0.000354571	0.00640202
Prkcq	102.118	-0.949976	0.285381	-3.3288	0.000872211	0.0133313
B3gnt7	76.5963	-0.954778	0.299683	-3.18596	0.00144276	0.0196907
Akr1e1	454.146	-0.959414	0.141326	-6.78865	1.1319e-11	1.28301e-09
Car12	76.2827	-0.961605	0.327339	-2.93764	0.00330718	0.0368611
Zfp2	55.9451	-0.962402	0.316358	-3.04213	0.00234908	0.0282782
Armcx1	114.693	-0.965678	0.227367	-4.24722	2.16436e-05	0.000582502
Gm9844	284.104	-0.966466	0.18268	-5.29048	1.21996e-07	6.01422e-06
C1ra	79.7983	-0.975435	0.279884	-3.48514	0.000491887	0.00832989
Zfp599	132.306	-0.977177	0.274782	-3.5562	0.000376262	0.00668533
Ephb6	128.456	-0.978788	0.259717	-3.76867	0.000164122	0.00333156
Tal1	173.513	-0.979073	0.212022	-4.61779	3.87853e-06	0.000129805
Arhgap12	82.8419	-0.981216	0.27227	-3.60383	0.000313559	0.00583144
Cyp27a1	113.762	-0.987615	0.242561	-4.07162	4.66882e-05	0.00113495
Ifitm1	1042.3	-0.990553	0.340948	-2.90529	0.00366914	0.0399565
Pbx1	113.251	-1.01642	0.273388	-3.71786	0.00020092	0.00395449
Stn1	113.789	-1.01773	0.22809	-4.46195	8.12187e-06	0.000248805
Zfp820	65.1687	-1.01785	0.303419	-3.35459	0.000794818	0.0123427
Atp1b1	67.5793	-1.01806	0.305657	-3.33073	0.000866191	0.0132785
Gm42992	85.7282	-1.03509	0.317605	-3.25904	0.0011179	0.0162546
4930519L02Rik	436.656	-1.03839	0.148641	-6.98591	2.83014e-12	3.43354e-10
Vamp5	367.02	-1.04232	0.178946	-5.82477	5.71922e-09	3.82818e-07
Slc26a11	48.5156	-1.04455	0.344903	-3.02853	0.00245745	0.0291534
Gimap9	124.688	-1.0575	0.237742	-4.44807	8.66442e-06	0.00026177
Clstn3	174.074	-1.06355	0.205086	-5.18585	2.15028e-07	9.96768e-06
Optn	199.202	-1.06421	0.218877	-4.86213	1.16128e-06	4.54244e-05
Clec4e	238.736	-1.07149	0.174165	-6.15214	7.64424e-10	6.02576e-08
Ptger3	180.236	-1.07171	0.218864	-4.89671	9.74555e-07	3.89045e-05
Gp9	69.8026	-1.07216	0.313136	-3.42394	0.000617209	0.0100258
Zfpm1	440.659	-1.07678	0.341444	-3.15361	0.00161262	0.0214038
Angpt1	752.775	-1.07874	0.313954	-3.43599	0.000590393	0.00965075
Rhobtb3	183.522	-1.0789	0.189364	-5.69749	1.21583e-08	7.5824e-07
Spp1	80.0292	-1.08089	0.29238	-3.69687	0.000218275	0.00424229
Taf9b	108.351	-1.08619	0.262768	-4.13363	3.57071e-05	0.000892908
Dok2	193.561	-1.08885	0.196664	-5.5366	3.08399e-08	1.72271e-06
Sh2d1b1	40.359	-1.09074	0.382042	-2.85502	0.00430347	0.0447612
Bmx	136.142	-1.09191	0.234185	-4.66258	3.12267e-06	0.000106342
Il31ra	222.438	-1.09649	0.17365	-6.31434	2.71322e-10	2.36706e-08
Nrxn1	190.696	-1.10804	0.208734	-5.30839	1.106e-07	5.52252e-06
Xrcc5	96.0321	-1.11149	0.309112	-3.59574	0.000323465	0.00597986
Csrp3	182.026	-1.12953	0.245187	-4.60682	4.08878e-06	0.000136255
Fam109b	271.013	-1.14234	0.187605	-6.08906	1.13578e-09	8.86308e-08
Jaml	54.9605	-1.14974	0.328442	-3.50058	0.000464246	0.00793973
Pafah1b3	235.855	-1.15082	0.196291	-5.86281	4.55088e-09	3.15494e-07
Eps8	61.1914	-1.1524	0.372854	-3.09076	0.00199642	0.0249818
Abcb4	115.722	-1.16823	0.270215	-4.32333	1.53693e-05	0.000430036
Kcnk5	63.4689	-1.16873	0.327295	-3.57088	0.000355782	0.00640202
Itga2b	1498.13	-1.18597	0.3001	-3.95192	7.75266e-05	0.00173474
Nqo1	38.391	-1.19223	0.386853	-3.08187	0.00205703	0.025514
Zfp982	64.0005	-1.19483	0.311831	-3.83165	0.000127287	0.00267113
Evl	121.758	-1.19765	0.223197	-5.36587	8.05583e-08	4.15611e-06
Gm6169	74.7633	-1.20139	0.338613	-3.54799	0.00038819	0.00688151
H2-Ab1	553.527	-1.20768	0.124348	-9.71215	2.67631e-22	1.06565e-19
Kmo	118.392	-1.21197	0.226071	-5.361	8.27614e-08	4.24159e-06
Cd96	42.8518	-1.2352	0.397987	-3.10362	0.00191166	0.0241351
Icam4	146.934	-1.23683	0.260017	-4.75671	1.9677e-06	7.07326e-05
Gm19590	70.7852	-1.24895	0.3026	-4.1274	3.66885e-05	0.000914503
Cped1	39.4155	-1.25459	0.400042	-3.13616	0.00171176	0.0223377
Dnajc6	136.414	-1.25485	0.226108	-5.54978	2.86027e-08	1.627e-06
Ngp	634.349	-1.25533	0.150711	-8.32938	8.12643e-17	1.88351e-14
Slc22a3	265.031	-1.2623	0.244707	-5.1584	2.49068e-07	1.14431e-05
Ranbp17	68.8848	-1.26694	0.301848	-4.19728	2.70137e-05	0.000707412
Slc2a3	241.564	-1.26739	0.172184	-7.3607	1.82953e-13	2.78538e-11
Sytl4	76.9656	-1.26802	0.323572	-3.91882	8.89839e-05	0.00195727
E330020D12Rik	32.5851	-1.28965	0.430945	-2.9926	0.00276611	0.0319166
2001-09-01	341.106	-1.29432	0.160367	-8.07097	6.97446e-16	1.41108e-13
Rnase6	184.545	-1.29597	0.2591	-5.00181	5.67942e-07	2.40972e-05
Cttn	213.965	-1.31442	0.22169	-5.92907	3.04654e-09	2.20046e-07
Ache	52.7125	-1.32283	0.383324	-3.45095	0.000558623	0.00921876
Lck	43.713	-1.32342	0.409702	-3.23021	0.00123699	0.0175338
Myo1b	53.1694	-1.32586	0.334471	-3.96404	7.36927e-05	0.00167306
Rab19	43.6489	-1.32769	0.408302	-3.25174	0.001147	0.0166
Phldb2	49.3663	-1.32937	0.420731	-3.15967	0.00157945	0.0211079
Gm4759	146.99	-1.34508	0.251602	-5.34606	8.98882e-08	4.57664e-06
Art4	38.802	-1.34748	0.464114	-2.90333	0.00369213	0.0400945
Cd72	146.75	-1.35593	0.225553	-6.01159	1.83709e-09	1.37817e-07
Thsd1	87.0073	-1.36008	0.284609	-4.77876	1.76383e-06	6.47531e-05
Hal	40.1366	-1.37914	0.430653	-3.20245	0.00136265	0.0188934
Dkkl1	29.7614	-1.39048	0.454099	-3.06207	0.00219814	0.0268356
Tspan13	542.472	-1.39633	0.160024	-8.72578	2.64349e-18	7.07772e-16
Them7	53.5123	-1.41419	0.372807	-3.79337	0.000148618	0.003069
Echdc3	42.0911	-1.41671	0.399695	-3.54448	0.000393393	0.00694204
Gja1	76.4699	-1.42073	0.289424	-4.90883	9.16224e-07	3.6765e-05
Pcyt1b	38.7085	-1.42541	0.432185	-3.29815	0.000973231	0.0145881
Lat	90.7364	-1.4273	0.28674	-4.97767	6.43538e-07	2.67922e-05
Dpysl2	123.91	-1.44365	0.263974	-5.46892	4.52784e-08	2.4758e-06
9030619P08Rik	90.0123	-1.44813	0.327276	-4.42479	9.65339e-06	0.00028773
Nefh	70.6295	-1.46337	0.338239	-4.32643	1.51544e-05	0.000425557
Gem	103.656	-1.46362	0.350118	-4.18035	2.91065e-05	0.000750822
Nckap1	54.8165	-1.46665	0.471436	-3.11103	0.00186437	0.0236797
Epdr1	108.571	-1.47248	0.306747	-4.8003	1.58426e-06	5.89975e-05
Dmwd	123.381	-1.48455	0.284714	-5.21419	1.84622e-07	8.63554e-06
Gfi1b	236.214	-1.50977	0.248187	-6.0832	1.17804e-09	9.14692e-08
St3gal5	45.3876	-1.51602	0.4245	-3.57131	0.000355195	0.00640202
Traf3ip2	74.2069	-1.51946	0.286201	-5.30906	1.10189e-07	5.51977e-06
Jakmip1	95.1313	-1.51975	0.355325	-4.27706	1.8938e-05	0.000516851
Gpc3	88.9921	-1.52062	0.290058	-5.24245	1.58455e-07	7.52494e-06
Ppp1r9a	30.207	-1.52374	0.486867	-3.12969	0.00174991	0.0226264
Rab6b	20.6115	-1.54539	0.534149	-2.89318	0.00381365	0.0409283
Tgfbr3	100.901	-1.56653	0.272577	-5.74712	9.07782e-09	5.87373e-07
Mir99ahg	58.6277	-1.56737	0.342991	-4.56972	4.8838e-06	0.000159329
Epor	51.4396	-1.60056	0.363066	-4.40846	1.04109e-05	0.000305615
Sdc1	43.2031	-1.60838	0.383869	-4.18992	2.7905e-05	0.000727075
Klf1	164.762	-1.61066	0.239373	-6.72866	1.71231e-11	1.87256e-09
Prss34	6027.53	-1.611	0.494946	-3.2549	0.00113431	0.0164623
Pde5a	43.7737	-1.61363	0.486231	-3.31865	0.000904548	0.0137175
Maged1	154.409	-1.61581	0.222672	-7.25646	3.97354e-13	5.66102e-11
S100a10	1230.52	-1.61841	0.109506	-14.7792	1.99563e-49	7.74754e-46
Ccr1	102.47	-1.62655	0.27887	-5.83267	5.45489e-09	3.683e-07
F2rl2	74.1411	-1.62768	0.306444	-5.31152	1.08715e-07	5.46353e-06
Car3	78.6144	-1.63738	0.283641	-5.77273	7.79965e-09	5.13224e-07
Hlf	122.083	-1.63896	0.256144	-6.39859	1.56823e-10	1.42328e-08
B630019K06Rik	48.6336	-1.64088	0.38183	-4.29741	1.72808e-05	0.00047665
Crim1	36.6317	-1.65091	0.486262	-3.39511	0.000686016	0.0108928
Cavin3	26.764	-1.65683	0.539534	-3.07085	0.00213452	0.0262446
Gspt2	158.778	-1.6599	0.229049	-7.24691	4.26396e-13	5.91206e-11
Atp1b2	78.1823	-1.66284	0.32535	-5.11092	3.20599e-07	1.46429e-05
9130008F23Rik	38.0028	-1.66939	0.422374	-3.9524	7.73726e-05	0.00173474
Ctla2a	323.877	-1.70611	0.485526	-3.51395	0.000441503	0.007601
Gm15915	65.3443	-1.72417	0.358141	-4.81422	1.47773e-06	5.54291e-05
Tmem154	141.498	-1.73978	0.237582	-7.32285	2.42763e-13	3.66007e-11
Il1rl1	131.657	-1.7416	0.297669	-5.85079	4.89245e-09	3.34691e-07
Gimap6	130.654	-1.75496	0.292743	-5.99487	2.03651e-09	1.52043e-07
Atp8b1	25.4782	-1.76394	0.575898	-3.06293	0.00219178	0.0268001
Mylk3	79.1846	-1.78044	0.335937	-5.29991	1.15861e-07	5.7667e-06
Fam171a2	19.2849	-1.81481	0.621312	-2.92093	0.00348983	0.0384352
Nrgn	135.611	-1.82251	0.288411	-6.31913	2.63039e-10	2.30776e-08
St8sia6	145.29	-1.82606	0.312362	-5.84597	5.03614e-09	3.41512e-07
Plbd1	93.4662	-1.83637	0.275435	-6.66714	2.60828e-11	2.77945e-09
Gimap1	124.932	-1.86617	0.290288	-6.42868	1.28721e-10	1.21146e-08
Gpx7	16.0434	-1.88511	0.654008	-2.8824	0.00394658	0.0420348
Slc14a1	471.205	-1.89109	0.443309	-4.26585	1.99142e-05	0.000540644
Trim47	55.6866	-1.89434	0.469161	-4.03773	5.39711e-05	0.00129125
Dpp4	487.331	-1.89797	0.14349	-13.2271	6.11688e-40	1.05543e-36
Trbv13-2	25.7423	-1.9058	0.53348	-3.57239	0.000353742	0.00639496
Hmgcs2	34.1257	-1.91406	0.503978	-3.7979	0.000145925	0.00301739
Lrrc66	19.1724	-1.93395	0.60103	-3.21772	0.00129213	0.0180644
Etv5	118.926	-1.93476	0.348074	-5.55848	2.72138e-08	1.55942e-06
Cd74	421.964	-1.96505	0.199882	-9.83102	8.27755e-23	3.57061e-20
Tspo2	62.9141	-1.96612	0.339527	-5.79077	7.00657e-09	4.64979e-07
Car2	928.952	-1.97946	0.160173	-12.3582	4.39793e-35	4.87825e-32
Tspan6	36.7446	-1.99791	0.471366	-4.23855	2.24967e-05	0.000603371
Serpinb6b	29.5523	-2.00197	0.549662	-3.64219	0.000270333	0.00510706
Marcks	125.956	-2.00859	0.277003	-7.25114	4.13286e-13	5.80985e-11
Plscr4	18.0019	-2.01414	0.620418	-3.24642	0.00116865	0.0168192
Pls3	66.9175	-2.01944	0.338205	-5.97105	2.35726e-09	1.73488e-07
Gnaz	30.8828	-2.02282	0.542055	-3.73177	0.000190141	0.00378066
Gm20658	22.7383	-2.04863	0.633746	-3.23257	0.00122682	0.0174303
Morn4	26.2614	-2.07848	0.515519	-4.03182	5.53458e-05	0.0013182
Glt8d2	15.752	-2.09121	0.742531	-2.81633	0.00485755	0.0489506
Aqp9	82.5991	-2.09207	0.293034	-7.13937	9.37626e-13	1.21337e-10
St14	234.028	-2.09919	0.17932	-11.7064	1.18245e-31	1.08014e-28
Gypa	13.6283	-2.11124	0.704017	-2.99884	0.00271006	0.0314768
Gzmb	167.325	-2.1366	0.368116	-5.80414	6.46973e-09	4.31195e-07
Gimap5	24.8272	-2.16979	0.52045	-4.16906	3.05855e-05	0.000783765
Tek	57.9841	-2.17168	0.38121	-5.69681	1.22068e-08	7.5824e-07
Ephb2	20.9312	-2.23639	0.71249	-3.13884	0.0016962	0.022172
Dntt	32.9244	-2.25332	0.567065	-3.97365	7.07781e-05	0.00162111
Chrm1	17.9988	-2.26268	0.632634	-3.5766	0.000348086	0.00633727
Ltbp1	16.9154	-2.28857	0.738205	-3.10018	0.00193404	0.0243914
H2-Aa	118.307	-2.32302	0.331777	-7.00174	2.528e-12	3.11566e-10
Pcsk9	20.7569	-2.32774	0.688669	-3.38005	0.000724723	0.0114188
Gm26520	12.0106	-2.36713	0.777565	-3.04429	0.00233229	0.0281171
Adamtsl5	16.5246	-2.37339	0.722391	-3.28546	0.00101816	0.0151012
Esam	19.3952	-2.37475	0.683783	-3.47297	0.000514742	0.00864155
Itgb2l	21.8876	-2.37642	0.733754	-3.23871	0.00120071	0.0171692
Tcaf1	13.3065	-2.40414	0.803371	-2.99257	0.00276642	0.0319166
Treml1	30.0948	-2.42744	0.565742	-4.29072	1.78095e-05	0.000489494
Gm4969	10.7273	-2.44859	0.839024	-2.91838	0.00351854	0.0386486
2210010C04Rik	82.8666	-2.47133	0.329593	-7.49812	6.47413e-14	1.08104e-11
H2-Eb1	74.1095	-2.47211	0.355249	-6.9588	3.43191e-12	4.13133e-10
Vit	39.1251	-2.47214	0.420986	-5.87225	4.29918e-09	3.0073e-07
Clec2f	9.22174	-2.49595	0.847052	-2.94663	0.00321258	0.0360463
F2r	309.139	-2.51086	0.464388	-5.40682	6.41545e-08	3.38862e-06
Snx31	10.9206	-2.51182	0.84522	-2.97179	0.00296065	0.0335836
Ptpn14	14.1034	-2.52015	0.779443	-3.23327	0.00122383	0.0174196
S1pr1	62.5162	-2.54069	0.400033	-6.35121	2.1363e-10	1.88492e-08
Tmem121	9.71943	-2.54751	0.891624	-2.85716	0.00427451	0.0445197
Vwf	185.136	-2.58744	0.272227	-9.50472	2.00585e-21	7.24392e-19
Gcsam	11.0659	-2.60794	0.874498	-2.98221	0.00286176	0.0326526
Samd14	61.572	-2.64466	0.481517	-5.49235	3.9661e-08	2.1918e-06
Pdzph1	14.3704	-2.65591	0.875503	-3.03358	0.0024167	0.0288241
C1qtnf6	151.29	-2.68267	0.228848	-11.7225	9.77594e-32	9.48816e-29
Wdr86	13.3455	-2.69321	0.842301	-3.19744	0.00138654	0.0190995
Gng11	76.6487	-2.70905	0.315084	-8.59786	8.12198e-18	2.002e-15
Trbv12-2	9.09779	-2.73037	0.914306	-2.98628	0.00282398	0.032301
Slc38a5	17.2038	-2.74822	0.728297	-3.77348	0.000160985	0.00328507
Scin	297.331	-2.77761	0.512244	-5.42244	5.87926e-08	3.12668e-06
Sphk1	14.099	-2.78122	0.777892	-3.57533	0.000349785	0.00634557
Gp1bb	60.7484	-2.78599	0.902448	-3.08715	0.00202086	0.0251862
Smim1	10.196	-2.78656	0.978889	-2.84665	0.00441814	0.0456058
Rbp1	19.8062	-2.82857	0.685583	-4.12579	3.69459e-05	0.000919444
Pcdh7	31.1517	-2.83865	0.51205	-5.5437	2.96148e-08	1.67111e-06
Tctn2	12.5854	-2.85353	0.805338	-3.54327	0.000395203	0.00696607
Car1	528.995	-2.89141	0.361806	-7.99161	1.33189e-15	2.58537e-13
Tbxa2r	23.6688	-2.89836	0.792957	-3.65513	0.000257048	0.00488579
Slc35d3	31.2551	-2.89852	0.638849	-4.53709	5.70345e-06	0.000182241
Kcnj5	30.3352	-2.91896	0.628562	-4.64387	3.41942e-06	0.000115435
Itga2	10.107	-3.00197	0.972151	-3.08797	0.00201528	0.0251674
Ces2g	155.339	-3.00988	0.282761	-10.6446	1.84766e-26	9.56412e-24
Susd2	9.64309	-3.02359	0.928644	-3.25592	0.00113024	0.0164186
Rab27b	87.2428	-3.03097	0.764958	-3.96227	7.42391e-05	0.00168096
Add2	11.6166	-3.06516	0.953381	-3.21504	0.00130427	0.0182084
Mfsd2b	586.722	-3.09426	0.767112	-4.03364	5.49194e-05	0.00131005
Mmp14	17.5821	-3.13114	0.814823	-3.84273	0.000121674	0.00257071
Trib2	74.3383	-3.17176	0.423192	-7.49484	6.63805e-14	1.09662e-11
Ermap	54.5456	-3.1852	0.441718	-7.21094	5.55653e-13	7.50324e-11
Reep2	14.5121	-3.19598	0.819879	-3.89811	9.69474e-05	0.00210265
Rgs8	16.1251	-3.21373	0.79599	-4.0374	5.40479e-05	0.00129125
Mrvi1	22.0403	-3.21498	0.7543	-4.2622	2.02424e-05	0.000547637
Zg16	10.7462	-3.26347	0.968352	-3.37012	0.000751345	0.0117381
Fhl1	12.7204	-3.30629	0.850128	-3.88917	0.000100588	0.00217251
Mycn	57.6519	-3.31101	0.925445	-3.57775	0.000346568	0.00632416
Aqp1	271.043	-3.33294	0.756379	-4.40643	1.05086e-05	0.000307903
Gucy1a1	22.7089	-3.34464	0.750004	-4.4595	8.21503e-06	0.000250305
Il2rb	13.1966	-3.34613	0.899298	-3.72082	0.000198576	0.00391557
Tgm2	11.1654	-3.36108	0.934087	-3.59825	0.000320363	0.00593666
Icos	7.06848	-3.37458	1.17138	-2.88085	0.00396599	0.0421541
Kel	48.4413	-3.4136	0.468582	-7.28496	3.21769e-13	4.66987e-11
Gucy1b1	11.3036	-3.44541	0.981813	-3.50923	0.000449399	0.00771982
Lrrn3	25.1422	-3.56636	0.651705	-5.47235	4.44102e-08	2.43691e-06
Cavin2	68.1623	-3.57002	0.448488	-7.96011	1.71885e-15	3.2953e-13
Hemgn	42.101	-3.58118	0.530025	-6.75662	1.41244e-11	1.5894e-09
Mmp2	26.2145	-3.59591	0.678695	-5.29827	1.16905e-07	5.80007e-06
Mpl	191.169	-3.59724	0.853896	-4.21274	2.52292e-05	0.000667434
Pf4	566.856	-3.62789	0.878468	-4.12979	3.63098e-05	0.000906518
Aldh1a1	21.1351	-3.63339	0.722335	-5.03006	4.90325e-07	2.10921e-05
Paqr5	24.39	-3.71293	0.662136	-5.6075	2.05268e-08	1.20287e-06
Zfp300	8.64213	-3.82972	1.14297	-3.35066	0.000806191	0.0124695
Gm10419	7.69034	-3.85316	1.27158	-3.03022	0.00244376	0.0290798
Emcn	10.9347	-3.9128	1.12723	-3.47116	0.000518224	0.0086906
Mmrn1	69.83	-3.94433	0.881258	-4.4758	7.61267e-06	0.000235492
Gimap3	7.88703	-3.95952	1.15122	-3.4394	0.000582996	0.00956003
Cpvl	5.72405	-4.00139	1.41014	-2.83759	0.00454558	0.0465622
Epb41l3	9.70387	-4.10019	1.17349	-3.49402	0.000475805	0.00810172
1500009L16Rik	11.5115	-4.11861	1.03827	-3.96679	7.2847e-05	0.00165628
Gimap4	7.36014	-4.14009	1.25931	-3.2876	0.00101046	0.0150014
Slc6a15	6.15401	-4.2898	1.38777	-3.09114	0.0019939	0.0249703
Jchain	7.33018	-4.38517	1.2679	-3.45859	0.000543002	0.00902813
Ncr1	6.05734	-4.38887	1.4488	-3.02932	0.00245102	0.0291216
Gpr174	12.1909	-4.46971	1.11404	-4.01215	6.01671e-05	0.00141566
Prss50	14.87	-4.55126	1.05901	-4.29766	1.72609e-05	0.00047665
Obsl1	8.22549	-4.64611	1.30648	-3.55622	0.000376235	0.00668533
Trpc6	30.5503	-4.76121	0.847536	-5.61771	1.93505e-08	1.14693e-06
Rhag	14.0416	-4.79837	1.15628	-4.14984	3.32708e-05	0.000840102
Slc25a21	7.55204	-4.89401	1.44572	-3.38517	0.000711334	0.0112373
Ehd3	59.2702	-4.95953	1.4799	-3.35126	0.00080445	0.0124549
Cadps2	6.30822	-5.03121	1.58235	-3.17958	0.00147487	0.0199158
Sema3c	6.87373	-5.25092	1.4442	-3.63587	0.000277048	0.00522121
Prokr1	9.4966	-5.65169	1.42022	-3.97945	6.90736e-05	0.0015962
Clca3a1	10.1062	-5.69758	1.38152	-4.12413	3.72143e-05	0.00092464
Sdc2	58.1832	-8.96889	1.21786	-7.36448	1.77839e-13	2.73431e-11
Eif2s3y	40.5219	-21.9311	3.8265	-5.73137	9.96251e-09	6.28894e-07
Nme5	57.4078	-22.6316	3.82645	-5.9145	3.32877e-09	2.37121e-07
Ddx3y	63.6997	-22.6755	3.82644	-5.926	3.10407e-09	2.23163e-07
