# Supplementary material for: Mir142 loss unlocks IDH2R140-dependent leukemogenesis through antagonistic regulation of HOX genes
Source: Sci Rep. 2020 Nov 10;10:19390. doi: 10.1038/s41598-020-76218-8 (PMC7656267; doi:10.1038/s41598-020-76218-8)
Supplement: Supplementary file 2 — Supplementary Information 2. [file 41598_2020_76218_MOESM2_ESM.xlsx]

## Sheet: Mir142KO+IDH vs WT+IDH GMPs 
gene	baseMean	log2FoldChange	lfcSE	stat	pvalue	padj
Ncmap	211.916	9.05406	2.55383	3.54529	0.000392184	0.0112717
Ednra	27.2141	7.03589	1.28531	5.47409	4.39756e-08	7.05345e-06
Tdrd5	164.359	5.97281	1.00658	5.93375	2.96089e-09	7.45693e-07
Gm15195	7.80075	5.85533	1.55085	3.77557	0.000159644	0.00571602
Skida1	7.85576	5.65771	1.45211	3.8962	9.7715e-05	0.00391894
ENSMUSG00000087594	15.6169	5.60814	1.2561	4.46473	8.01712e-06	0.000527764
Hoxa10	80.7015	5.55493	0.747344	7.43289	1.06249e-13	7.51787e-11
Gm37306	26.1593	5.07581	0.847063	5.99224	2.06964e-09	5.914e-07
Raet1d	77.6916	4.89858	0.758719	6.45638	1.0724e-10	3.70577e-08
Npy	64.2277	4.68986	1.54028	3.04481	0.00232831	0.0396747
Igf2bp3	235.203	4.49789	0.857055	5.24807	1.53701e-07	2.00337e-05
B3gnt3	17.5627	4.44833	1.13739	3.91098	9.19219e-05	0.00376272
Hs3st3b1	20.3077	4.42437	0.996861	4.4383	9.0671e-06	0.000575761
Angptl7	33.5925	4.29173	0.94825	4.52595	6.01236e-06	0.000435793
Zfp990	11.9479	3.877	1.15544	3.35543	0.000792403	0.0191126
Gm16565	9.46993	3.81822	1.07016	3.5679	0.000359851	0.0106625
Gm10825	21.6062	3.81282	0.747432	5.10123	3.37446e-07	4.10993e-05
9630013D21Rik	22.7446	3.79683	0.706706	5.37258	7.76186e-08	1.13072e-05
Slc30a2	8.19193	3.76226	1.23453	3.04752	0.00230739	0.0394269
Lifr	28.2393	3.75654	0.832373	4.51305	6.39023e-06	0.000458707
A930004D18Rik	38.1134	3.65879	0.804213	4.54953	5.37656e-06	0.000397464
A430105I19Rik	22.2335	3.6407	1.18819	3.06407	0.00218348	0.0381985
Cd200r4	136.249	3.51791	0.595227	5.9102	3.41693e-09	8.46203e-07
Gm16059	11.0576	3.48174	0.961356	3.6217	0.000292674	0.00907901
Tmem221	20.5539	3.34134	0.690363	4.83998	1.29855e-06	0.000124876
Postn	36.7077	3.33395	0.814033	4.0956	4.21084e-05	0.00207182
AA465934	202.046	3.27114	1.04588	3.12764	0.00176217	0.0330607
Cux2	11.5272	3.17871	1.00315	3.16874	0.00153103	0.0301718
Hoxa5	22.5435	3.07465	0.792258	3.88087	0.000104085	0.00412426
Rab39	31.8579	3.01454	0.728856	4.13599	3.5343e-05	0.00181717
Adam11	177.469	3.01328	0.961456	3.13407	0.00172397	0.032591
A530083M17Rik	15.7752	2.91368	0.934067	3.11935	0.00181253	0.0336253
Tshr	55.3384	2.90088	0.550479	5.26973	1.36624e-07	1.84554e-05
Hoxa9	313.001	2.86625	0.690357	4.15184	3.29818e-05	0.00172562
Sgce	59.9676	2.76854	0.602553	4.59468	4.33412e-06	0.000331962
Raet1e	62.1896	2.76668	0.718114	3.8527	0.000116822	0.00446236
Slfn5	61.4207	2.72761	0.465763	5.85623	4.73506e-09	1.1168e-06
Inppl1	43.7797	2.71869	0.740732	3.67027	0.000242293	0.00793002
Adamtsl4	89.884	2.69247	0.353293	7.62109	2.51538e-14	2.32833e-11
Rxra	85.8955	2.62444	0.581938	4.50983	6.48796e-06	0.000461266
Oosp2	15.719	2.57704	0.812994	3.16982	0.00152533	0.0301395
Adap2	18.9062	2.56286	0.676248	3.78983	0.000150752	0.0055173
Eya1	200.659	2.54111	0.396656	6.40635	1.49046e-10	4.92149e-08
Col7a1	20.2712	2.51807	0.788236	3.19457	0.0014004	0.0284659
Nt5e	118.87	2.5067	0.355607	7.04906	1.80125e-12	8.6098e-10
Trp53inp1	327.796	2.47438	0.426636	5.79974	6.64188e-09	1.43268e-06
Mafb	74.8061	2.44549	0.55858	4.37805	1.19747e-05	0.000729229
Fn3krp	38.1435	2.32542	0.619355	3.75459	0.000173627	0.00609911
Hivep2	18.0332	2.31876	0.755475	3.06928	0.00214576	0.0377771
Stab1	41.4357	2.2961	0.594069	3.86504	0.00011107	0.00428187
Fam169b	15.5932	2.28248	0.710576	3.21216	0.00131742	0.0272261
Rhoq	174.604	2.27058	0.24551	9.24842	2.27841e-20	6.77097e-17
Gm26581	17.1344	2.25596	0.70465	3.20153	0.00136699	0.027978
Gm37248	20.7424	2.21486	0.678561	3.26405	0.00109832	0.0240343
Lyz1	1215.11	2.18643	0.555095	3.93885	8.18736e-05	0.0033985
Perp	1009.66	2.18302	0.739986	2.95008	0.00317689	0.0491723
Smug1	343.721	2.17158	0.246461	8.81103	1.24003e-18	3.07093e-15
Cfl2	791.747	2.12595	0.170318	12.4822	9.33298e-36	6.93394e-32
Dennd2a	24.1743	2.121	0.66771	3.17653	0.0014905	0.0295692
Lyz2	57146.8	2.08654	0.575163	3.62774	0.000285918	0.00892533
Map3k9	41.9267	2.08367	0.628661	3.31446	0.000918202	0.0212186
Ly75	114.932	2.0788	0.506366	4.10532	4.03748e-05	0.00201318
Gas2l1	108.383	2.07038	0.342526	6.04443	1.49943e-09	4.456e-07
Dync2li1	118.124	2.06089	0.46605	4.42203	9.77763e-06	0.000615618
St6galnac3	286.036	2.0438	0.434515	4.70364	2.55565e-06	0.000222072
Ecm1	63.875	2.02562	0.436511	4.64047	3.47611e-06	0.000282249
Ctsf	148.361	1.9977	0.448054	4.45861	8.2492e-06	0.000536233
Exd1	19.7827	1.99768	0.65101	3.06859	0.00215068	0.0378189
Camk1d	165.806	1.99732	0.416052	4.80066	1.58145e-06	0.000145955
Hmox1	136.245	1.99678	0.443016	4.50724	6.56765e-06	0.000464708
Relb	81.6387	1.98647	0.529433	3.75206	0.000175384	0.0061463
Tlr12	105.989	1.98621	0.445223	4.46117	8.15151e-06	0.000533582
Rras	133.914	1.9705	0.339772	5.79946	6.65285e-09	1.43268e-06
Dmxl2	466.008	1.96536	0.232832	8.44111	3.1435e-17	5.83866e-14
4930526A20Rik	138.375	1.95423	0.336691	5.80424	6.4657e-09	1.43268e-06
Gm7125	80.5589	1.95057	0.535724	3.641	0.000271585	0.0085679
Olfm1	380.622	1.94873	0.638207	3.05345	0.0022623	0.0389068
Abi3	48.45	1.94072	0.512416	3.78739	0.000152236	0.00553074
Bmf	37.0004	1.92574	0.584555	3.29437	0.000986408	0.0221776
Tsen34	2191.91	1.92017	0.15158	12.6677	8.92875e-37	1.32672e-32
Copz2	137.905	1.89046	0.309389	6.11031	9.94405e-10	3.1438e-07
Eva1b	81.1332	1.88694	0.415499	4.54139	5.58844e-06	0.000409057
Pdlim4	84.115	1.87954	0.392102	4.7935	1.63894e-06	0.000150327
Gm6594	149.745	1.87824	0.466481	4.02641	5.66353e-05	0.00261252
Zbtb4	30.1107	1.86888	0.517952	3.60821	0.000308312	0.00950459
Cpeb4	133.319	1.86846	0.372575	5.015	5.30335e-07	5.91126e-05
Padi4	539.115	1.84023	0.244383	7.53012	5.06948e-14	4.18486e-11
Tspan17	68.1509	1.83084	0.396078	4.62242	3.79286e-06	0.000303001
Fam114a1	427.982	1.81572	0.227304	7.98806	1.37076e-15	1.56678e-12
E230001N04Rik	42.2086	1.80924	0.439656	4.11512	3.86971e-05	0.00194257
Gm37706	32.4346	1.78659	0.546843	3.26711	0.00108652	0.0238121
Cdkn1a	934.151	1.7624	0.368671	4.78041	1.74935e-06	0.000158497
Atp11a	939.265	1.76085	0.3178	5.54074	3.01192e-08	5.19415e-06
Kctd21	75.7259	1.75308	0.354826	4.94068	7.78492e-07	8.08924e-05
Fam8a1	271.392	1.74662	0.250112	6.98333	2.88255e-12	1.22377e-09
Wfs1	247.902	1.74103	0.328343	5.30248	1.14239e-07	1.6014e-05
Gna11	932.058	1.73486	0.142526	12.1722	4.36924e-34	2.16408e-30
A530017D24Rik	28.2809	1.72064	0.468803	3.67029	0.000242274	0.00793002
Metrnl	156.222	1.71645	0.43393	3.9556	7.63422e-05	0.00324105
Rab12	515.859	1.70237	0.165177	10.3063	6.59923e-25	2.45145e-21
Hectd2	35.8956	1.70021	0.488767	3.47857	0.000504101	0.0135943
Abhd6	72.2099	1.66897	0.54945	3.03753	0.00238523	0.0401384
Kifc3	39.5119	1.65507	0.414856	3.9895	6.62126e-05	0.00287147
Nxt2	495.075	1.65318	0.235707	7.0137	2.32089e-12	1.0143e-09
Tmem176a	2448.02	1.64321	0.190157	8.64132	5.55655e-18	1.1795e-14
Lpo	64.8379	1.63714	0.442501	3.69974	0.00021582	0.00722268
Hoxa7	199.737	1.63242	0.497918	3.2785	0.00104359	0.0231444
Wasl	433.957	1.62758	0.21377	7.61369	2.66382e-14	2.32833e-11
Ccl3	793.231	1.62425	0.221671	7.32731	2.34823e-13	1.58601e-10
Tmem120b	47.2576	1.60197	0.453476	3.53265	0.000411422	0.0116549
Azin2	83.7789	1.60181	0.367894	4.354	1.33674e-05	0.000804152
Socs3	140.168	1.59063	0.493315	3.22437	0.00126252	0.0262742
Pdzd4	22.4299	1.58899	0.527655	3.01142	0.00260028	0.0426463
Slc46a1	133.422	1.55811	0.306444	5.08448	3.68632e-07	4.41734e-05
Abca13	212.643	1.55521	0.380947	4.08248	4.45571e-05	0.00215659
Trove2	130.866	1.55282	0.502678	3.08909	0.00200771	0.0363812
Srxn1	91.5886	1.54483	0.447207	3.45441	0.000551504	0.0145815
Bod1	879.528	1.54413	0.211187	7.31167	2.63844e-13	1.70455e-10
Gm1673	54.0813	1.54075	0.440867	3.49483	0.000474368	0.0129809
Itgb3	746.36	1.53464	0.359878	4.26434	2.0049e-05	0.00114141
Nxpe5	318.747	1.52344	0.383702	3.97037	7.17626e-05	0.00305536
Hacd4	276.676	1.52187	0.214558	7.09308	1.31157e-12	6.49619e-10
H60b	26.4645	1.51643	0.491498	3.08532	0.00203335	0.0365782
Nrg4	378.586	1.5105	0.337782	4.47181	7.75614e-06	0.000520752
Gm26767	34.2052	1.50864	0.436257	3.45815	0.000543894	0.0144059
Errfi1	51.901	1.47986	0.393844	3.75747	0.000171639	0.00604355
Pparg	35.1714	1.47114	0.47576	3.09219	0.00198686	0.0360474
Necap1	927.081	1.46702	0.224247	6.54199	6.07071e-11	2.31294e-08
Gsn	1840.8	1.46122	0.271776	5.37655	7.59253e-08	1.12817e-05
Scoc	693.049	1.45254	0.174404	8.3286	8.18049e-17	1.21554e-13
Bhlha15	295.439	1.43414	0.477852	3.00123	0.00268892	0.0436186
Mogat2	661.545	1.42487	0.367737	3.87471	0.00010675	0.00416327
Fam20c	626.877	1.41621	0.275593	5.1388	2.76506e-07	3.42383e-05
Selp	1140.8	1.41446	0.268288	5.27218	1.34809e-07	1.83773e-05
Crk	2071.84	1.39768	0.209289	6.6782	2.41888e-11	9.45845e-09
Fktn	209.975	1.37934	0.253287	5.44577	5.15818e-08	7.9777e-06
Sytl1	398.352	1.37689	0.303046	4.54349	5.53299e-06	0.000407004
Meis1	516.79	1.37412	0.399529	3.43934	0.000583124	0.0150952
Pbx3	198.175	1.37314	0.289841	4.73755	2.16315e-06	0.00019019
Lmo1	285.383	1.36278	0.377644	3.60863	0.000307814	0.00950459
Pde8b	41.8133	1.35409	0.390953	3.46356	0.000533082	0.0142209
Bmpr2	138.749	1.34998	0.316207	4.26929	1.96096e-05	0.00112502
Slc35f6	639.965	1.34843	0.239364	5.63339	1.76696e-08	3.40978e-06
Clec2i	103.826	1.33121	0.364665	3.6505	0.000261726	0.0083634
Lima1	268.508	1.32282	0.345069	3.8335	0.000126332	0.0047284
Fam234b	245.868	1.31793	0.310378	4.24622	2.17404e-05	0.00122829
Plek	1612.97	1.3173	0.355919	3.70113	0.000214644	0.00721583
P2rx4	2105.76	1.30641	0.252976	5.16417	2.41508e-07	3.06715e-05
Gm32633	41.9986	1.30525	0.42396	3.07871	0.00207896	0.0368411
Tspoap1	4528.08	1.30498	0.311518	4.1891	2.8006e-05	0.00151876
Gns	638.957	1.30371	0.223894	5.82289	5.7839e-09	1.30217e-06
Rab3a	131.505	1.30142	0.236219	5.50936	3.60136e-08	6.08098e-06
Gm37645	88.2706	1.29358	0.382412	3.38268	0.000717818	0.0177177
Akt1s1	1011.39	1.29296	0.157815	8.19284	2.55131e-16	3.44635e-13
Cd300c2	130.351	1.29126	0.376752	3.42734	0.000609536	0.015646
Crtap	1449.53	1.28998	0.198738	6.49087	8.53432e-11	3.09296e-08
Gab3	132.644	1.27933	0.357432	3.57922	0.000344616	0.0103447
Dyrk1b	120.977	1.27498	0.355919	3.58221	0.000340704	0.0102688
Laptm4a	2952.44	1.27049	0.151528	8.38452	5.09329e-17	8.40902e-14
Tmem63b	95.0822	1.26954	0.347226	3.65623	0.000255948	0.0082767
Pik3r5	714.485	1.2652	0.304653	4.15292	3.28261e-05	0.00172354
Gm10182	5233.75	1.26449	0.252956	4.99885	5.76747e-07	6.25539e-05
Selenom	554.649	1.25635	0.322592	3.89454	9.83855e-05	0.00392301
Pi16	816.264	1.25425	0.221726	5.65677	1.54245e-08	3.09719e-06
Impad1	1448.39	1.24089	0.154121	8.05141	8.18453e-16	1.01345e-12
Zfp467	219.649	1.23831	0.370216	3.34482	0.000823347	0.0196374
Rhbdf2	627.341	1.23686	0.215475	5.74016	9.45856e-09	2.00778e-06
Myo1c	1438.54	1.23239	0.173742	7.09321	1.31039e-12	6.49619e-10
Dcakd	938.107	1.22822	0.215833	5.69059	1.26601e-08	2.61272e-06
Rarg	210.478	1.22225	0.205798	5.93907	2.86635e-09	7.41784e-07
Depdc7	187.746	1.2198	0.381991	3.19327	0.00140671	0.028555
Aldh6a1	639.423	1.21925	0.205123	5.94399	2.78172e-09	7.38099e-07
Itgb5	675.084	1.21692	0.235926	5.15803	2.49558e-07	3.14253e-05
Rrad	135.661	1.21307	0.408235	2.97149	0.00296357	0.0470357
Gnb5	86.2117	1.2103	0.302831	3.9966	6.4258e-05	0.00282488
Itgav	414.405	1.20178	0.20378	5.89744	3.69179e-09	8.99285e-07
Twf1	531.558	1.19953	0.166131	7.22038	5.18426e-13	3.2097e-10
2008-03-01	438.752	1.18954	0.261191	4.55428	5.25663e-06	0.000390541
Mxd4	719.13	1.18038	0.264764	4.45822	8.26417e-06	0.000536233
Tmem59	6771.79	1.17915	0.153127	7.70048	1.35557e-14	1.43875e-11
Tmem86a	256.525	1.17828	0.288305	4.08692	4.37138e-05	0.00213505
Asph	719.782	1.17695	0.261749	4.49648	6.90888e-06	0.000476158
Ifngr2	1814.41	1.17512	0.232145	5.06201	4.14849e-07	4.85373e-05
Gas7	466.303	1.17479	0.261445	4.49345	7.008e-06	0.00047987
Rnd1	110.765	1.17443	0.355352	3.30498	0.00094984	0.02168
Ddit4	83.6828	1.17375	0.365677	3.20979	0.00132831	0.0274131
Vps54	855.645	1.16599	0.204827	5.69255	1.25155e-08	2.61272e-06
Dusp3	121.033	1.16489	0.312013	3.73348	0.000188853	0.00646582
Prmt2	63.8895	1.16345	0.381269	3.05151	0.00227692	0.0389779
Mgat4b	1302.71	1.15604	0.150586	7.67695	1.62923e-14	1.61392e-11
Gng12	7123.55	1.15328	0.154122	7.48286	7.27231e-14	5.40296e-11
Iffo1	625.372	1.15245	0.216319	5.32754	9.95497e-08	1.40877e-05
St3gal1	132.91	1.13639	0.298488	3.80717	0.000140564	0.00519563
Ksr1	80.4409	1.13608	0.370446	3.06679	0.0021637	0.037958
Bcl6	166.612	1.13345	0.316917	3.5765	0.000348225	0.010432
Lpp	196.981	1.13237	0.315915	3.58441	0.000337841	0.010224
Evi5	549.398	1.12956	0.276078	4.09145	4.28678e-05	0.00210222
Gm43788	44.8402	1.1295	0.383494	2.94528	0.00322662	0.0497348
Ift80	316.808	1.12846	0.267621	4.21662	2.47992e-05	0.00134979
Ttll3	98.2445	1.12741	0.285804	3.94471	7.98978e-05	0.00334423
1110008P14Rik	322.79	1.12312	0.27243	4.12261	3.74599e-05	0.00189972
Syngr1	108.052	1.11859	0.357264	3.131	0.00174211	0.0328086
Dnajb14	400.158	1.11619	0.187992	5.93742	2.89545e-09	7.41784e-07
Natd1	207.594	1.11539	0.278591	4.00369	6.23632e-05	0.00279887
Mmp19	132.893	1.11387	0.309137	3.60316	0.00031437	0.00965129
Nlk	155.427	1.11253	0.24689	4.50618	6.60047e-06	0.000464817
Dgkh	103.701	1.11059	0.370642	2.99641	0.00273183	0.0441701
Evi2a	258.485	1.11021	0.328724	3.37734	0.000731899	0.0179543
Inpp5a	373.995	1.10996	0.211008	5.26026	1.43851e-07	1.90847e-05
Setd7	298.183	1.10402	0.260432	4.23919	2.24323e-05	0.00125782
Hck	1177.35	1.10093	0.331883	3.31722	0.000909178	0.021088
Gclm	1954.38	1.09712	0.244447	4.48816	7.18412e-06	0.000489674
Tbc1d9b	3875.04	1.09333	0.182885	5.97821	2.25597e-09	6.26157e-07
Ttll1	170.161	1.09222	0.263952	4.13793	3.50457e-05	0.00180814
H2-T24	175.392	1.08362	0.285495	3.79558	0.000147299	0.0054176
Ppp2r5b	92.2477	1.08186	0.30639	3.53097	0.000414032	0.0116549
Bcl3	404.713	1.08105	0.308798	3.50081	0.000463841	0.012787
Tpmt	47.3131	1.0766	0.362484	2.97006	0.0029774	0.0471152
Fitm2	178.233	1.07187	0.239499	4.47547	7.62427e-06	0.000517301
Acot1	157.784	1.07109	0.303286	3.53163	0.000413006	0.0116549
Elf2	988.879	1.06649	0.244696	4.35842	1.31006e-05	0.000791309
Pde1b	118.67	1.06223	0.281748	3.77013	0.000163162	0.00578776
Pcp4l1	456.262	1.05397	0.273963	3.84711	0.000119521	0.00450753
Pcgf3	515.179	1.05327	0.261978	4.02044	5.80889e-05	0.00264768
Gda	1632.39	1.05199	0.258279	4.0731	4.6391e-05	0.00223807
Kdm6b	104.929	1.05037	0.329343	3.1893	0.0014262	0.0286765
Alcam	412.542	1.04389	0.345665	3.01995	0.00252818	0.0418332
Nbr1	1575.86	1.04104	0.215119	4.83935	1.30263e-06	0.000124876
Gm45713	81.803	1.03806	0.312166	3.32535	0.000883062	0.0207289
Alg14	399.138	1.03385	0.183421	5.63651	1.73533e-08	3.39281e-06
F10	1120.14	1.03349	0.317897	3.25103	0.00114987	0.0247264
Plod1	400.403	1.03073	0.325501	3.16658	0.00154241	0.0303157
Fnip1	607.752	1.03044	0.239683	4.29917	1.71439e-05	0.00100688
Acbd4	124.28	1.02795	0.308434	3.33279	0.000859788	0.0203547
Ctsl	513.415	1.02481	0.208111	4.92436	8.46352e-07	8.61366e-05
Ddx17	632.722	1.02176	0.200851	5.08712	3.63536e-07	4.3917e-05
H1f0	1058.12	1.01435	0.202881	4.99972	5.74122e-07	6.25539e-05
Cd300lb	1882	1.01052	0.221083	4.57077	4.85931e-06	0.00036839
Prkab2	178.876	1.0104	0.252616	3.99976	6.34067e-05	0.00280405
Sesn2	298.259	1.00941	0.202197	4.9922	5.96941e-07	6.42749e-05
Arhgap35	272.195	1.00775	0.225391	4.47114	7.78027e-06	0.000520752
Acbd5	552.794	1.00614	0.180002	5.58961	2.27574e-08	4.2269e-06
Klf7	218.929	1.00592	0.286269	3.5139	0.000441574	0.0122413
Dirc2	2152.64	1.00455	0.18399	5.4598	4.76668e-08	7.5349e-06
2810001G20Rik	127.483	1.0035	0.309527	3.24205	0.00118674	0.0251192
Sesn3	76.9327	1.00176	0.339705	2.94891	0.003189	0.0492571
Stx12	820.941	0.998073	0.16977	5.87896	4.12845e-09	9.8943e-07
Raph1	196.48	0.996386	0.33562	2.96879	0.00298976	0.0471527
Smad5	586.782	0.991235	0.205754	4.81757	1.45319e-06	0.000137535
Pam	465.056	0.989956	0.205785	4.81064	1.50446e-06	0.000141486
Wipi1	343.837	0.98608	0.261738	3.76743	0.000164937	0.00583522
Kcne3	85.8529	0.985608	0.331717	2.97124	0.00296604	0.0470357
Rab23	101.71	0.98552	0.324022	3.04152	0.00235384	0.0398811
Fam214b	157.009	0.985456	0.311552	3.16306	0.00156121	0.0305639
Olr1	535.55	0.984684	0.204786	4.80836	1.5217e-06	0.000142207
Tlcd1	128.607	0.984448	0.277452	3.54817	0.00038792	0.0111924
Tgfbr1	578.253	0.984288	0.207154	4.75147	2.01944e-06	0.000179098
Dag1	522.295	0.981315	0.211292	4.64436	3.41129e-06	0.000278507
Ypel3	769.548	0.979269	0.22009	4.44941	8.61074e-06	0.000556291
Gadd45g	159.353	0.979149	0.236944	4.13241	3.58977e-05	0.001833
Carhsp1	345.715	0.976798	0.252791	3.86405	0.00011152	0.00428187
Nfkb2	462.812	0.972259	0.175528	5.53905	3.04119e-08	5.19415e-06
Padi2	1126.52	0.971151	0.266005	3.65087	0.000261351	0.0083634
Itgam	236.556	0.970662	0.306308	3.16891	0.00153014	0.0301718
Clec7a	1305.61	0.966794	0.297873	3.24566	0.00117178	0.0249806
Pitpnm1	925.423	0.965018	0.195071	4.94701	7.53635e-07	7.8861e-05
Dstn	11688.6	0.963324	0.238314	4.04225	5.29417e-05	0.00249734
Tha1	211.452	0.960672	0.29689	3.23578	0.0012131	0.0255318
Ankrd13d	139.61	0.960353	0.245812	3.90686	9.35016e-05	0.00378567
Rcn1	1520.83	0.960029	0.208625	4.60169	4.1908e-06	0.000324329
Hexim2	115.082	0.958555	0.306346	3.12899	0.00175408	0.0329644
Rab2a	5627.1	0.95574	0.146459	6.52564	6.77121e-11	2.51533e-08
Tnfrsf1a	3335.06	0.950923	0.158157	6.01254	1.8264e-09	5.32127e-07
Fam117a	2624.49	0.949658	0.220215	4.31241	1.61487e-05	0.000952194
Abhd14b	190.668	0.948905	0.269566	3.52012	0.000431358	0.0120129
Bag3	289.457	0.946364	0.175998	5.37712	7.56876e-08	1.12817e-05
Idh1	5540.56	0.944953	0.136525	6.92144	4.47081e-12	1.84533e-09
Milr1	1566.91	0.944217	0.205288	4.59948	4.23553e-06	0.000326092
Ppp1r9b	481.111	0.940672	0.204274	4.60496	4.12546e-06	0.00032206
Mocos	195.02	0.938755	0.234553	4.00232	6.27244e-05	0.00279887
Tmem176b	4390.68	0.938593	0.186478	5.03327	4.82191e-07	5.46937e-05
Fbxo11	227.738	0.936009	0.269974	3.46703	0.000526245	0.0140638
Camk1	1035.52	0.934016	0.159621	5.85146	4.87273e-09	1.13131e-06
Pmaip1	647.507	0.929115	0.244603	3.79846	0.000145597	0.00536832
Mfsd11	652.971	0.928721	0.203429	4.56534	4.98683e-06	0.000374239
Kctd12	268.827	0.927135	0.279906	3.31231	0.000925277	0.0213489
Hp	15307.2	0.923289	0.238132	3.87722	0.000105658	0.00413905
Arrb2	1460.41	0.920238	0.189451	4.85738	1.18946e-06	0.000116278
Rab3ip	289.639	0.91671	0.245275	3.73748	0.000185871	0.00638008
Smox	479.88	0.915606	0.223156	4.10299	4.0785e-05	0.00202684
Stxbp4	148.697	0.913346	0.301533	3.02901	0.00245355	0.0410094
Hgs	1503.2	0.907032	0.195173	4.64733	3.36256e-06	0.000278507
Cpd	661.949	0.905501	0.252775	3.58224	0.000340664	0.0102688
Pecam1	2416.24	0.902329	0.267217	3.37676	0.000733446	0.0179543
Zfp275	162.535	0.901153	0.298372	3.02024	0.00252578	0.0418332
Tcn2	3649.45	0.901118	0.217975	4.13404	3.56436e-05	0.0018263
Tmtc3	338.014	0.90044	0.253015	3.55884	0.0003725	0.0109171
Gcnt1	833.725	0.89906	0.202872	4.43165	9.3513e-06	0.000591281
Taok1	827.1	0.898118	0.180257	4.98243	6.27916e-07	6.66443e-05
Ube2h	454.233	0.897611	0.252538	3.55436	0.000378905	0.0110395
4931406C07Rik	138.436	0.896635	0.258217	3.47241	0.000515806	0.0138346
Evi2	75.7163	0.893087	0.297	3.00703	0.00263816	0.0429829
Dram2	607.586	0.890141	0.22522	3.95232	7.73975e-05	0.00326738
Grn	7798.62	0.887107	0.20093	4.415	1.01012e-05	0.000633304
Kat2b	275.551	0.886928	0.221436	4.00534	6.19277e-05	0.00279887
Sh2b3	1539.86	0.880395	0.279264	3.15255	0.0016185	0.0311923
Lair1	1724.94	0.88021	0.216648	4.06286	4.84755e-05	0.00233106
Rnf185	736.464	0.874403	0.202559	4.31677	1.58328e-05	0.000937287
9330160F10Rik	91.4651	0.873221	0.264814	3.29749	0.000975536	0.0220296
Itpr2	352.583	0.87191	0.28014	3.1124	0.00185571	0.0341262
Serpinf1	1400.1	0.867841	0.266273	3.25921	0.00111723	0.0241695
Slc12a9	636.171	0.865853	0.223868	3.86768	0.000109874	0.00425161
Ldlrad3	1306.74	0.860071	0.197871	4.34664	1.38242e-05	0.00082828
Plin2	2989.28	0.858311	0.18513	4.63627	3.54752e-06	0.000284933
Rab1a	3974.92	0.856204	0.191699	4.4664	7.95453e-06	0.000527764
Smurf2	383.384	0.855526	0.156306	5.47341	4.41464e-08	7.05345e-06
Serinc1	1851.8	0.854161	0.153806	5.55351	2.79995e-08	4.89464e-06
Sqor	940.673	0.853879	0.227816	3.74812	0.000178168	0.00619042
Csf3r	4282.71	0.853568	0.146492	5.82674	5.65216e-09	1.29208e-06
Pld4	4339.73	0.853481	0.271806	3.14004	0.00168925	0.0320569
Srr	114.184	0.850608	0.283325	3.00224	0.00268002	0.0435218
Fahd1	322.275	0.850094	0.178933	4.75092	2.02493e-06	0.000179098
Tom1l2	500.743	0.849029	0.252472	3.36286	0.000771386	0.0188211
Gpr146	548.62	0.846034	0.214098	3.95163	7.7622e-05	0.00326738
Slc31a2	1294.79	0.845435	0.246555	3.429	0.00060582	0.0156283
Ier5	811.891	0.841611	0.261783	3.21492	0.00130483	0.0270909
Ndrg1	672.499	0.839494	0.251711	3.33515	0.000852523	0.0202626
Tmem38b	731.588	0.838799	0.232247	3.61166	0.000304243	0.00941822
H2-T23	1935.22	0.838782	0.258591	3.24366	0.00118004	0.025098
Stam2	892.457	0.838108	0.193113	4.34	1.42484e-05	0.00084687
Il10rb	723.893	0.836854	0.15835	5.28483	1.2582e-07	1.73107e-05
Hpse	1752.06	0.836686	0.201801	4.14609	3.38201e-05	0.00175314
Tmem104	688.362	0.835668	0.180918	4.61903	3.85534e-06	0.000304715
Kdelr1	965.136	0.833555	0.212391	3.92463	8.68627e-05	0.00359525
Nfkbiz	246.05	0.83011	0.262781	3.15894	0.00158344	0.0308311
Rnf149	730.323	0.828069	0.154102	5.3735	7.72213e-08	1.13072e-05
Snhg20	369.248	0.826664	0.188143	4.39381	1.1138e-05	0.000686719
Mospd1	683.642	0.82504	0.198459	4.15724	3.22121e-05	0.0016973
Calcoco1	399.078	0.822996	0.27062	3.04116	0.00235672	0.0398844
1810043G02Rik	437.863	0.821655	0.154184	5.32907	9.87193e-08	1.40877e-05
Fez2	529.619	0.820174	0.164056	4.99936	5.75202e-07	6.25539e-05
Atp6v1e1	3738.98	0.817092	0.256246	3.1887	0.00142916	0.0286971
Rgl2	2078.99	0.816471	0.199249	4.09774	4.17204e-05	0.00205955
Polg2	307.943	0.8128	0.215437	3.77279	0.000161431	0.00575228
Fbxl20	594.186	0.812506	0.198207	4.09927	4.14448e-05	0.00205276
Tcp11l2	1030.64	0.807464	0.193873	4.16491	3.11474e-05	0.00165293
Neurl3	437.777	0.807288	0.209808	3.84774	0.000119213	0.00450733
Zdhhc1	157.718	0.803522	0.244576	3.28536	0.00101851	0.0226558
Magi3	239.56	0.802522	0.225936	3.55199	0.00038233	0.0110958
Arntl	186.551	0.802196	0.267764	2.99591	0.00273629	0.044194
5730455P16Rik	658.975	0.800645	0.184458	4.34052	1.42144e-05	0.00084687
Tmem87b	450.244	0.800257	0.216996	3.68788	0.000226128	0.00751685
Lgals8	740.388	0.798902	0.164696	4.85078	1.22978e-06	0.000119434
Ctnnbip1	131.608	0.796044	0.263305	3.02328	0.00250052	0.0415142
Synrg	524.524	0.79235	0.23462	3.37717	0.00073237	0.0179543
Trim65	280.774	0.791862	0.251756	3.14535	0.00165889	0.0316831
Tpd52	2599.08	0.791144	0.223068	3.54665	0.000390165	0.0112354
Gm43984	218.942	0.788193	0.257572	3.06009	0.00221267	0.0384364
Chst14	277.708	0.786076	0.215148	3.65365	0.00025854	0.008309
Cfap36	486.655	0.782711	0.225757	3.46705	0.000526201	0.0140638
Sh3gl1	2379.16	0.782599	0.140225	5.58101	2.39121e-08	4.38655e-06
Stxbp3	663.891	0.780668	0.162536	4.80305	1.56267e-06	0.000145123
Peli2	186.987	0.777789	0.263142	2.95578	0.0031188	0.0486461
Coro2a	2604.7	0.775576	0.166483	4.65858	3.18397e-06	0.000270346
Maml1	176.249	0.774674	0.239242	3.23803	0.00120358	0.0254034
Adam9	370.988	0.774089	0.212808	3.6375	0.000275295	0.00864822
Arhgef3	468.615	0.771634	0.227619	3.39002	0.000698887	0.0173658
Gm2a	6743.55	0.771097	0.140493	5.4885	4.05361e-08	6.69251e-06
Rgs10	535.709	0.766216	0.243672	3.14445	0.00166397	0.0317392
Itga6	1280.03	0.765666	0.226885	3.37469	0.000738982	0.0180601
Ssh2	859.254	0.763552	0.193304	3.95	7.81506e-05	0.00328034
Cracr2b	567.043	0.761909	0.222851	3.41892	0.000628704	0.0159147
Dhrs3	778.233	0.758793	0.223806	3.39041	0.00069787	0.0173658
Il4ra	982.089	0.758363	0.202343	3.74792	0.000178309	0.00619042
Mindy2	560.166	0.758041	0.16278	4.65684	3.21105e-06	0.000271096
Adam15	1631.63	0.757826	0.151142	5.01401	5.33083e-07	5.91126e-05
Gnpda2	347.752	0.757721	0.247231	3.06483	0.00217796	0.0381631
Zdhhc12	519.093	0.755647	0.204764	3.69034	0.000223955	0.00746132
Ppp1r37	419.251	0.752655	0.244441	3.07909	0.00207631	0.0368411
Lcor	242.277	0.750902	0.254276	2.9531	0.00314599	0.0488977
Mt1	2730.26	0.748743	0.237206	3.15652	0.00159667	0.030932
Lsm12	839.721	0.747403	0.158565	4.71355	2.43437e-06	0.000212778
Zbtb18	672.047	0.745473	0.241786	3.08319	0.00204793	0.0367959
Dhrs7b	556.676	0.744266	0.221837	3.35501	0.000793627	0.0191126
Hmces	366.292	0.743058	0.20404	3.64173	0.000270811	0.00856165
Slc23a2	288.286	0.740754	0.22856	3.24096	0.00119129	0.0251798
Apc	496.386	0.740291	0.190222	3.89173	9.95327e-05	0.00395443
6430590A07Rik	207.271	0.738923	0.239889	3.08028	0.00206809	0.0368411
Dclre1c	379.823	0.737743	0.20648	3.57294	0.000352993	0.0105536
Ctnnb1	4080.95	0.735014	0.150104	4.8967	9.74615e-07	9.75872e-05
Klc4	446.173	0.732595	0.241527	3.03318	0.0024199	0.0405839
Esrra	393.163	0.732315	0.216128	3.38833	0.000703185	0.0174296
Cask	650.996	0.729019	0.184481	3.95173	7.75898e-05	0.00326738
1600012H06Rik	418.588	0.728077	0.16606	4.38442	1.16294e-05	0.000714054
Glipr1	2916.85	0.724982	0.182281	3.97728	6.97089e-05	0.00299366
Lat2	689.247	0.724957	0.229267	3.16207	0.00156652	0.0306274
Nck2	431.412	0.72259	0.226684	3.18766	0.00143431	0.0287617
Sfxn2	358.334	0.719416	0.174686	4.11835	3.81593e-05	0.00192207
Txnip	1388.7	0.719124	0.203874	3.52729	0.000419832	0.0117482
Fndc3a	1193.62	0.71366	0.190294	3.75031	0.000176615	0.00617486
Insig2	457.959	0.711215	0.209916	3.38809	0.0007038	0.0174296
Pcyt1a	2191.69	0.710375	0.191982	3.70022	0.000215408	0.00722268
2210406H18Rik	180.262	0.706539	0.220364	3.20623	0.00134484	0.0276391
Atrn	1626.93	0.703996	0.187079	3.7631	0.000167823	0.00592323
Pdlim2	339.14	0.703766	0.197671	3.56029	0.000370452	0.0108786
Arf4	5456.93	0.70364	0.126375	5.56786	2.57894e-08	4.56196e-06
Slpi	5704.12	0.702358	0.219723	3.19656	0.00139077	0.0283089
Zdhhc9	609.522	0.702284	0.14944	4.69945	2.60866e-06	0.000224456
Nsf	1681.11	0.70211	0.203913	3.44319	0.000574904	0.0150222
A630001G21Rik	1112.87	0.701641	0.192057	3.65329	0.000258905	0.008309
Rabep1	618.586	0.700205	0.17777	3.93883	8.18805e-05	0.0033985
Rere	724.038	0.700024	0.194227	3.60415	0.00031317	0.00963436
Tex2	2286.56	0.697082	0.178233	3.91106	9.18914e-05	0.00376272
Ucp2	15690.3	0.696279	0.179739	3.87383	0.000107138	0.00416746
Psme4	908.56	0.693532	0.219657	3.15734	0.00159214	0.0308846
H6pd	936.987	0.69234	0.229372	3.01842	0.002541	0.0419519
Mob1b	241.337	0.691983	0.216255	3.19985	0.00137498	0.0280644
Cdk16	1836.44	0.690645	0.164917	4.18784	2.8162e-05	0.00152167
Akr1b10	795.419	0.690431	0.172394	4.00495	6.20308e-05	0.00279887
Hagh	875.992	0.690407	0.166531	4.14581	3.38618e-05	0.00175314
Slc35f5	416.012	0.6901	0.19341	3.56807	0.000359626	0.0106625
Cyb5r3	2282.15	0.689067	0.146639	4.69909	2.6133e-06	0.000224456
Cops7a	2331.81	0.688539	0.153142	4.49608	6.92174e-06	0.000476158
Hexb	1204.79	0.687393	0.200757	3.424	0.000617061	0.0157768
Smim5	472.784	0.686875	0.223148	3.07811	0.00208317	0.0368497
Cd300a	1886.29	0.684332	0.20163	3.39399	0.000688812	0.0172018
Fgl2	1625	0.681742	0.221302	3.08059	0.0020659	0.0368411
Clta	2407.13	0.68101	0.187385	3.63429	0.00027875	0.00871987
Aatk	1197.23	0.68004	0.21945	3.09884	0.00194277	0.035464
Hif1a	1151.84	0.679908	0.178239	3.81458	0.000136414	0.00506742
Vsir	2790.01	0.678821	0.213014	3.18674	0.00143886	0.028814
Crat	623.59	0.67615	0.220687	3.06384	0.00218512	0.0381985
Hcfc1r1	332.404	0.676032	0.215077	3.14321	0.00167109	0.0317934
Itpk1	639.999	0.674213	0.197068	3.42122	0.000623418	0.0158619
Susd1	1138.8	0.673917	0.203738	3.30777	0.000940431	0.0215314
Pisd-ps1	481.435	0.671823	0.217004	3.0959	0.00196214	0.0357298
Fcgr2b	2689.83	0.669802	0.144468	4.63634	3.54627e-06	0.000284933
Fcho2	634.57	0.669677	0.171074	3.91454	9.05785e-05	0.00372827
Nceh1	994.641	0.667808	0.173387	3.85154	0.000117376	0.00447203
Slc36a1	272.448	0.664117	0.216962	3.06098	0.00220611	0.0383847
Sp140	515.442	0.663356	0.193552	3.42728	0.000609665	0.015646
Sell	6569.83	0.662451	0.165678	3.99841	6.37683e-05	0.00281167
Ythdf3	1628.03	0.662194	0.164489	4.02577	5.67901e-05	0.00261252
Rnf141	353.106	0.661871	0.224218	2.95191	0.00315815	0.0489843
Vamp3	2064.58	0.658478	0.172243	3.82296	0.000131858	0.0049228
Itm2b	27549.8	0.658099	0.15504	4.24472	2.18869e-05	0.00123188
Ninj1	2229.62	0.655742	0.190584	3.4407	0.000580218	0.0150501
Hspa2	359.988	0.650366	0.208608	3.11765	0.00182298	0.0336493
Igsf6	6845.68	0.649337	0.212336	3.05806	0.00222774	0.0384907
Mlxip	1360.8	0.649183	0.185428	3.50099	0.000463531	0.012787
Gnaq	538.92	0.648431	0.206403	3.14157	0.00168045	0.0319307
Gabarap	3068.18	0.647213	0.215128	3.0085	0.00262542	0.0429163
Eif4e3	554.771	0.647104	0.215126	3.00803	0.00262951	0.0429163
Mpo	483314	0.64685	0.162821	3.97277	7.10418e-05	0.00303336
Pkn2	777.786	0.645822	0.160532	4.02301	5.74586e-05	0.00263511
Man1a2	910.043	0.642326	0.196089	3.27569	0.00105406	0.0233416
Klf3	438.176	0.641559	0.20703	3.09887	0.00194261	0.035464
Ccdc186	254.302	0.641308	0.216369	2.96395	0.00303714	0.0476546
Gatc	713.575	0.636697	0.183267	3.47415	0.000512471	0.01377
Extl2	448.709	0.633556	0.170872	3.70778	0.000209085	0.0070609
Aak1	239.641	0.631765	0.193904	3.25813	0.00112151	0.0241865
Plod3	2725.18	0.631343	0.174171	3.62484	0.000289139	0.00900696
Ptpre	2172.52	0.631334	0.155648	4.05615	4.98875e-05	0.00239122
Pld3	445.134	0.630918	0.213112	2.9605	0.00307138	0.0480415
Epop	397.347	0.624399	0.210341	2.96851	0.00299246	0.0471527
Dram1	857.068	0.620751	0.198395	3.12887	0.00175482	0.0329644
Fyco1	636.651	0.618179	0.174081	3.5511	0.000383628	0.0111117
Acadvl	807.406	0.617451	0.187452	3.29391	0.000988057	0.0221776
Zrsr2	463.586	0.616679	0.168678	3.65595	0.000256227	0.0082767
Ash1l	1342.97	0.616103	0.186231	3.30827	0.000938741	0.0215259
Ifnar1	1555.38	0.612823	0.152167	4.0273	5.64207e-05	0.0026117
Bin2	4959.6	0.610911	0.127681	4.78466	1.7128e-06	0.000156138
Ifnar2	2189.84	0.607286	0.16698	3.63687	0.000275968	0.00865106
Runx1	1708.73	0.606297	0.183223	3.30906	0.000936081	0.021498
Camta2	496.899	0.599995	0.197434	3.03896	0.00237399	0.0399945
Lamtor3	903.355	0.59962	0.163272	3.67251	0.000240176	0.00790419
Cript	1306.27	0.597856	0.182933	3.26816	0.0010825	0.02377
Ube2w	1121.85	0.596772	0.173449	3.44063	0.000580368	0.0150501
Baz2a	762.411	0.595367	0.154436	3.85512	0.000115675	0.00442992
Emilin2	5047.08	0.593575	0.17701	3.35334	0.000798426	0.0191971
Cd93	1772.46	0.593016	0.179703	3.29998	0.000966927	0.0219018
Furin	1107.54	0.592175	0.195003	3.03675	0.00239147	0.0401978
Sbno2	1179.31	0.58983	0.158919	3.71152	0.000206021	0.00698918
Soat1	2226.95	0.588477	0.198545	2.96396	0.00303712	0.0476546
BC005537	765.357	0.581236	0.188953	3.07609	0.00209737	0.0370568
Stau1	1399.12	0.577741	0.152643	3.78491	0.000153766	0.00554625
Rraga	457.84	0.573857	0.180633	3.17692	0.0014885	0.0295689
Tm9sf2	3778.31	0.571955	0.14242	4.01598	5.91984e-05	0.00269
Yipf2	449.355	0.569286	0.192725	2.95388	0.00313805	0.0488254
Stat3	2843.71	0.568578	0.189986	2.99274	0.00276488	0.044559
Kdelr2	2017.42	0.568262	0.175779	3.23282	0.00122575	0.0257543
Copg1	4829.58	0.567339	0.165319	3.43179	0.000599609	0.015495
Hectd4	638.741	0.565833	0.187088	3.02442	0.00249114	0.04145
mt-Co1	36409.2	0.564311	0.182823	3.08664	0.00202429	0.0365312
BC035044	7018.42	0.56414	0.176764	3.19149	0.00141543	0.0285758
Cog4	1239.76	0.564023	0.150566	3.74602	0.000179663	0.00621062
Nfic	1090.69	0.552395	0.166532	3.31706	0.000909713	0.021088
Chp1	856.566	0.551121	0.171885	3.20634	0.00134437	0.0276391
Pla2g4a	1024.43	0.548492	0.175873	3.11869	0.00181658	0.0336253
Ift57	635.13	0.543289	0.159045	3.41594	0.000635625	0.0160352
Plec	2167.29	0.543078	0.173007	3.13906	0.00169491	0.0321233
Hist1h2bc	647.28	0.542142	0.171137	3.16788	0.00153553	0.0302205
Rnf167	1845.38	0.539497	0.130857	4.1228	3.74292e-05	0.00189972
Fam174a	936.723	0.538155	0.163105	3.29945	0.000968759	0.0219099
Plekho2	966.157	0.535829	0.181483	2.9525	0.00315216	0.0489424
Grina	1028.06	0.535733	0.174022	3.07854	0.0020802	0.0368411
Utrn	1014.1	0.532543	0.172787	3.08209	0.00205555	0.0368411
Csnk1g3	520.874	0.524922	0.161724	3.24578	0.00117128	0.0249806
Lmf1	647.312	0.523118	0.162789	3.21347	0.00131142	0.0271777
Spns1	791.914	0.521391	0.170494	3.05812	0.00222733	0.0384907
Togaram1	668.532	0.521149	0.156615	3.32757	0.000876077	0.0206301
Peli1	664.851	0.518172	0.171734	3.0173	0.0025504	0.0420603
Papss2	2023.06	0.516198	0.145855	3.53913	0.000401448	0.0114494
Ppp3r1	1059.48	0.512252	0.152863	3.35104	0.000805078	0.0193187
B3gnt8	1238.97	0.50959	0.148007	3.44302	0.000575251	0.0150222
Baz2b	1707.73	0.505335	0.162542	3.10896	0.0018775	0.0343993
Herc4	908.191	0.504513	0.169459	2.97721	0.00290888	0.0464265
Cd44	2252.88	0.501139	0.155305	3.22682	0.00125176	0.0260869
Adipor2	781.792	0.49021	0.140191	3.49672	0.000471008	0.0129366
Luc7l2	921	0.487061	0.137109	3.55237	0.000381782	0.0110958
Atpaf1	668.36	0.483815	0.160852	3.00783	0.00263118	0.0429163
P4ha1	776.302	0.481553	0.152839	3.15071	0.00162874	0.031349
Mrfap1	5044.33	0.480792	0.157974	3.04349	0.0023385	0.0397557
Mcur1	878.856	0.476575	0.129935	3.6678	0.000244643	0.00798935
Sypl	3351.33	0.473327	0.137166	3.45076	0.000559009	0.0146755
Btg1	1316.57	0.472301	0.15456	3.05577	0.00224482	0.0386957
Sirt2	848.885	0.470444	0.152745	3.07994	0.00207045	0.0368411
Mafg	1623.09	0.461527	0.139188	3.31585	0.000913656	0.0211465
Spag9	932.376	0.459716	0.15439	2.97763	0.00290485	0.0464121
Tpp1	1782.83	0.457656	0.145148	3.15304	0.0016158	0.0311923
Ints3	642.462	0.446939	0.140658	3.1775	0.00148553	0.0295494
Jmjd1c	1001.3	0.438397	0.137144	3.19662	0.00139047	0.0283089
Cggbp1	2199.24	0.436168	0.139494	3.12678	0.00176733	0.0330784
Strn3	1192.46	0.415568	0.127854	3.25032	0.00115274	0.0247523
Nipbl	960.009	0.404408	0.136577	2.96102	0.00306625	0.0480415
Ncor1	4385.54	0.40074	0.134092	2.98855	0.00280303	0.0449787
Ctsd	6957.35	0.387724	0.130582	2.9692	0.00298572	0.0471527
Csf2rb	2865.42	0.356092	0.116426	3.05853	0.00222425	0.0384907
Dhx15	2879.93	-0.357485	0.118147	-3.02578	0.00247997	0.0413971
Srsf7	6894.53	-0.373198	0.1266	-2.94786	0.00319982	0.0493729
Wdr43	2403.33	-0.376213	0.122109	-3.08097	0.00206328	0.0368411
Nop9	1714.06	-0.376575	0.127632	-2.95046	0.00317298	0.049163
Uba2	3334.76	-0.385618	0.12494	-3.08642	0.00202583	0.0365312
Dazap1	1299.57	-0.393761	0.131383	-2.99705	0.00272606	0.0441248
Rnps1	2900.6	-0.403276	0.126749	-3.18169	0.00146419	0.0292031
Nop56	4912.81	-0.407488	0.125522	-3.24635	0.00116894	0.0249806
Prdx6	5992.81	-0.408411	0.13313	-3.06776	0.00215668	0.0378796
Inip	1326.23	-0.410274	0.124184	-3.30375	0.00095401	0.0217418
Tra2b	4252.94	-0.413341	0.111106	-3.72023	0.000199043	0.00676791
Thumpd1	1517.08	-0.41337	0.120741	-3.42361	0.000617948	0.0157768
Ywhah	4748.35	-0.415051	0.139804	-2.9688	0.00298969	0.0471527
Usp14	2339.89	-0.417555	0.141573	-2.9494	0.00318394	0.0492301
Prmt7	1614.14	-0.422119	0.128974	-3.2729	0.00106449	0.0235376
Khdrbs1	1930.65	-0.424878	0.126803	-3.3507	0.000806083	0.0193187
Cpsf3	2344.04	-0.424985	0.134804	-3.15261	0.00161817	0.0311923
Bzw1	5544.09	-0.427404	0.137049	-3.11861	0.00181705	0.0336253
Imp4	1428.08	-0.429457	0.133588	-3.21479	0.00130541	0.0270909
Gm5518	1928.16	-0.433605	0.140188	-3.09302	0.00198128	0.0360112
Adsl	2153.32	-0.436382	0.143353	-3.0441	0.00233377	0.0397223
Rfc5	2572.78	-0.446688	0.121639	-3.67223	0.00024044	0.00790419
Tcf3	2138.13	-0.448153	0.129858	-3.45111	0.000558292	0.0146755
Cdca7l	1388.92	-0.448371	0.126115	-3.55525	0.000377622	0.0110258
Dtl	2466.29	-0.45139	0.144742	-3.11859	0.00181716	0.0336253
Sdha	7248.6	-0.451401	0.137	-3.29489	0.000984597	0.0221776
Nup107	1872.4	-0.45359	0.144271	-3.14402	0.00166644	0.0317457
Syncrip	1501.94	-0.454578	0.132923	-3.41985	0.000626548	0.015896
Mre11a	619.996	-0.455434	0.149451	-3.04738	0.00230846	0.0394269
Noc4l	1568.42	-0.45669	0.147907	-3.08768	0.00201725	0.0364652
Nsun2	4331.07	-0.45914	0.132749	-3.45871	0.000542772	0.0144019
Gusb	4026.74	-0.459982	0.146664	-3.1363	0.00171093	0.0323857
Shmt2	3612.44	-0.460497	0.129077	-3.56763	0.000360226	0.0106625
Nop16	1661.25	-0.462556	0.153417	-3.01503	0.00256955	0.0421889
AI506816	7740.76	-0.462878	0.137845	-3.35796	0.000785204	0.0190341
Ak2	3303.89	-0.463909	0.1567	-2.96049	0.0030715	0.0480415
Abcb8	1202.14	-0.46528	0.147893	-3.14607	0.00165482	0.0316764
Nup62	3099.42	-0.465848	0.126649	-3.67826	0.000234828	0.00777128
Hps1	1125.11	-0.46632	0.146366	-3.18599	0.00144258	0.0288497
Pola2	1712.15	-0.467053	0.125194	-3.73062	0.000191009	0.00652462
Naa40	1695.59	-0.472225	0.117124	-4.03183	5.53438e-05	0.00258626
Pold3	1442.04	-0.474785	0.15962	-2.97446	0.00293504	0.0467435
Tdp1	710.714	-0.474965	0.14939	-3.17937	0.00147594	0.0293981
Lars	1583.8	-0.476907	0.152525	-3.12674	0.00176756	0.0330784
Uba1	4738.6	-0.478686	0.134208	-3.56674	0.000361449	0.0106654
Kcnn4	1228.5	-0.483806	0.153043	-3.16124	0.00157099	0.0306745
Tcof1	1742.87	-0.486774	0.13786	-3.53092	0.00041411	0.0116549
Nup50	1275.62	-0.487836	0.159466	-3.05918	0.00221941	0.038481
Stard7	2402.02	-0.487875	0.13779	-3.54071	0.000399055	0.011403
Parvg	4151.82	-0.489669	0.140932	-3.4745	0.000511801	0.01377
Ddx39	4504.7	-0.491602	0.164434	-2.98967	0.00279281	0.0449116
Fkbp4	4817.56	-0.495044	0.144538	-3.425	0.000614796	0.0157504
Plk4	1156.4	-0.495632	0.166299	-2.98036	0.00287908	0.0460498
Rpa2	2212.3	-0.497629	0.129606	-3.83956	0.000123254	0.00462484
Set	4833.19	-0.498875	0.136929	-3.6433	0.000269167	0.00852782
Ssrp1	5783.21	-0.500297	0.139168	-3.59491	0.0003245	0.00986041
Pdk1	1502.45	-0.508656	0.167742	-3.03237	0.00242642	0.0406403
Snrnp40	2251.13	-0.509767	0.131777	-3.8684	0.000109553	0.00425027
Nup93	1547.47	-0.511792	0.153937	-3.32468	0.000885209	0.0207466
Prpf31	1844.07	-0.515278	0.168802	-3.05256	0.00226899	0.0389318
Ddx19a	483.396	-0.516606	0.161913	-3.19065	0.00141955	0.0286201
Pole3	1243.6	-0.51794	0.155724	-3.326	0.000881005	0.0207134
Trap1	2762.34	-0.519684	0.130324	-3.98763	6.67368e-05	0.00288268
Wdr36	1074.64	-0.520208	0.166947	-3.116	0.0018332	0.033796
Atad3a	2446.06	-0.522242	0.157224	-3.32165	0.00089486	0.0208509
Trmt6	823.254	-0.522783	0.171978	-3.03983	0.00236712	0.0399693
Anp32e	3083.12	-0.52655	0.17188	-3.06347	0.00218789	0.0382019
Trmt61a	429.538	-0.528535	0.17667	-2.99164	0.0027748	0.0446703
Dkc1	3141.19	-0.53009	0.148479	-3.57013	0.000356808	0.01063
Tacc3	2287.92	-0.530997	0.162896	-3.25973	0.00111518	0.0241695
Ilf3	1206	-0.5341	0.171034	-3.12277	0.00179157	0.0334576
Cdk2ap1	1401.2	-0.534531	0.133586	-4.00139	6.29709e-05	0.00280145
Haus4	1311.03	-0.535573	0.164263	-3.26045	0.00111234	0.0241642
Pomt1	769.371	-0.536311	0.177299	-3.02489	0.00248725	0.0414327
Tor3a	1123.3	-0.537489	0.165459	-3.24848	0.00116023	0.0248414
Klhl5	1305.64	-0.53896	0.158539	-3.39953	0.000675007	0.0169139
Pdcd7	485.135	-0.539244	0.17623	-3.05988	0.00221425	0.0384364
Rcc2	5191.83	-0.542515	0.128155	-4.23329	2.30302e-05	0.00127688
Stap1	545.283	-0.54426	0.170518	-3.1918	0.00141387	0.0285758
Ncapd2	2116.22	-0.546829	0.167121	-3.27205	0.00106771	0.0235675
Cbfb	1606.34	-0.547903	0.14015	-3.90941	9.25211e-05	0.00376649
Cdca4	1318.9	-0.548329	0.152351	-3.59912	0.00031929	0.00974195
Cenpn	440.882	-0.549114	0.166294	-3.30207	0.000959748	0.0218372
Taf7	550.316	-0.549646	0.17376	-3.16325	0.00156016	0.0305639
H2afx	2657.01	-0.551778	0.155682	-3.54427	0.000393701	0.0112935
Spc25	608.899	-0.553641	0.183985	-3.00916	0.00261974	0.0428709
Ndc1	1521.29	-0.555115	0.148529	-3.73742	0.000185919	0.00638008
Nutf2	953.85	-0.555358	0.170188	-3.26321	0.00110157	0.0240343
Kif20b	898.123	-0.555438	0.162023	-3.42815	0.000607715	0.015646
Nufip1	660.149	-0.556035	0.165671	-3.35625	0.00079006	0.0191126
9430015G10Rik	524.636	-0.557692	0.152134	-3.6658	0.000246562	0.00803436
Mcm7	5981.21	-0.560448	0.134314	-4.17266	3.01059e-05	0.00160915
Ube2s	1755.39	-0.560478	0.183646	-3.05195	0.00227357	0.0389653
Bcap29	1657.56	-0.560876	0.16703	-3.35794	0.000785243	0.0190341
Nup188	842.411	-0.56119	0.175952	-3.18944	0.00142547	0.0286765
Hspd1	4009.99	-0.562572	0.170924	-3.29136	0.000997045	0.0223455
Bzw2	2225.63	-0.568277	0.159181	-3.57	0.000356979	0.01063
Tomm5	1448.95	-0.571021	0.19102	-2.98932	0.00279599	0.0449143
Tsr2	393.241	-0.57138	0.183059	-3.12128	0.00180065	0.0334867
E130309D02Rik	769.802	-0.573533	0.147216	-3.89587	9.78483e-05	0.00391894
Fkbp3	1409.8	-0.576855	0.187892	-3.07014	0.00213959	0.0377131
Prdm4	472.659	-0.577085	0.186199	-3.0993	0.00193981	0.035464
Pa2g4	2513.21	-0.577971	0.191123	-3.02409	0.00249386	0.04145
Spag5	668.041	-0.57873	0.185406	-3.12143	0.00179978	0.0334867
Hjurp	2890.86	-0.57918	0.186216	-3.11025	0.00186929	0.034291
Racgap1	2251.73	-0.579467	0.194925	-2.97277	0.00295124	0.0469512
Cep72	297.779	-0.581685	0.183387	-3.17189	0.00151449	0.0299651
Tamm41	649.577	-0.582486	0.184345	-3.15976	0.001579	0.0307906
Mis18bp1	634.335	-0.582628	0.185964	-3.13302	0.00173017	0.0326355
Dbr1	603.403	-0.582787	0.193642	-3.00961	0.00261579	0.0428534
Gstm4	418.754	-0.583066	0.175738	-3.31782	0.000907237	0.021088
Nol6	1166.6	-0.585412	0.185958	-3.14809	0.00164341	0.0315496
Snhg5	707.368	-0.585618	0.190128	-3.08012	0.00206917	0.0368411
Mcm3	6966.51	-0.586152	0.170276	-3.44236	0.000576652	0.0150324
Slc7a5	1760.93	-0.588465	0.170485	-3.45172	0.00055703	0.0146754
Tpgs2	368.379	-0.590956	0.167421	-3.52976	0.000415937	0.0116611
Rangap1	1654.55	-0.592932	0.14905	-3.97808	6.94735e-05	0.00299219
Neil3	578.698	-0.594009	0.175138	-3.39165	0.000694723	0.0173203
Prmt1	2820.18	-0.596106	0.118126	-5.04634	4.50358e-07	5.1875e-05
Grwd1	1052.16	-0.597482	0.163806	-3.6475	0.000264805	0.00840755
Cry1	671.529	-0.597804	0.179263	-3.33479	0.000853651	0.0202626
Guf1	814.145	-0.606323	0.198564	-3.05354	0.00226161	0.0389068
Atic	1091.78	-0.606708	0.18565	-3.26803	0.001083	0.02377
Brix1	1232.85	-0.607911	0.146617	-4.14624	3.37978e-05	0.00175314
Ckap2l	929.221	-0.610397	0.13737	-4.44346	8.85236e-06	0.000564538
Xrcc3	451.965	-0.611427	0.171435	-3.56652	0.000361759	0.0106654
Adk	1247.5	-0.61247	0.136187	-4.49726	6.88335e-06	0.000476158
Mad2l1	1427.09	-0.613067	0.163795	-3.7429	0.00018191	0.00627146
Cdc25c	258.015	-0.613439	0.196495	-3.12191	0.00179685	0.0334867
Rad51	1264.76	-0.614836	0.17413	-3.5309	0.000414146	0.0116549
Ect2	834.321	-0.615828	0.161631	-3.8101	0.000138913	0.00514739
Mtap	658.951	-0.616571	0.178238	-3.45926	0.000541667	0.0143983
Pom121	663.221	-0.617311	0.204731	-3.01523	0.00256784	0.0421889
Cstf2	1181.78	-0.617488	0.160442	-3.84867	0.000118762	0.00450174
Hddc2	492.473	-0.620892	0.187518	-3.3111	0.000929298	0.0214084
Ncapg	794.143	-0.622144	0.17374	-3.58088	0.000342434	0.0103
Rrm1	5243.39	-0.625636	0.147147	-4.25179	2.1207e-05	0.00120273
Ppih	308.332	-0.62568	0.204329	-3.06212	0.00219773	0.0382838
Cenpm	487.864	-0.628273	0.203409	-3.08872	0.00201018	0.0363815
Cdca5	848.735	-0.628551	0.179164	-3.50824	0.000451075	0.0124814
Hdac1	1547.92	-0.630628	0.193277	-3.26281	0.00110313	0.0240343
Kifap3	210.011	-0.631253	0.202153	-3.12265	0.00179233	0.0334576
Timm8a1	483.436	-0.632483	0.185913	-3.40204	0.000668844	0.0167934
Zfp568	390.098	-0.637684	0.206636	-3.08602	0.00202855	0.0365361
Rad54l	1271.17	-0.640406	0.164129	-3.90184	9.54633e-05	0.00384414
Tmem251	467.895	-0.640737	0.197226	-3.24875	0.00115913	0.0248414
Uxt	249.966	-0.642207	0.209029	-3.07234	0.00212387	0.0374805
Rbbp7	5056.95	-0.643391	0.134789	-4.77334	1.812e-06	0.000163179
Pwp2	688.9	-0.645765	0.212202	-3.04316	0.00234109	0.0397557
Nemp1	231.55	-0.64599	0.209657	-3.08117	0.0020619	0.0368411
Troap	357.007	-0.649002	0.179174	-3.62219	0.000292118	0.00907901
Fastkd2	565.482	-0.650461	0.19525	-3.33143	0.000864002	0.0203781
Cenpo	523.479	-0.664364	0.20214	-3.28665	0.00101386	0.0226201
Ybx1	10708.1	-0.664735	0.130959	-5.07591	3.85643e-07	4.54784e-05
Fbxo34	503.053	-0.66938	0.205529	-3.25687	0.00112648	0.0242585
Sf3b3	3804.56	-0.669617	0.180802	-3.70359	0.000212572	0.00716237
Nsl1	551.549	-0.671061	0.21332	-3.14579	0.00165641	0.0316764
Nadk2	913.978	-0.67297	0.173589	-3.87679	0.000105842	0.00413905
Dut	2395.63	-0.673598	0.206679	-3.25915	0.00111747	0.0241695
Ccar2	1486.91	-0.675007	0.206317	-3.2717	0.00106901	0.0235675
Lyar	1002.22	-0.676155	0.226711	-2.98245	0.00285948	0.0457855
Ckap2	401.13	-0.677559	0.165811	-4.08633	4.38247e-05	0.00213505
Sms	575.94	-0.677846	0.178931	-3.78831	0.000151674	0.00553074
Nup35	215.939	-0.68202	0.224334	-3.0402	0.00236419	0.0399652
Gm10131	940.712	-0.684153	0.211021	-3.2421	0.00118651	0.0251192
Kif18b	544.727	-0.686965	0.153874	-4.46446	8.0271e-06	0.000527764
Lsm6	1985.51	-0.68991	0.176556	-3.90759	9.322e-05	0.00378458
Tpx2	1220.35	-0.694158	0.172649	-4.02063	5.8043e-05	0.00264768
Kif18a	255.61	-0.696543	0.197887	-3.5199	0.000431717	0.0120129
Cenpu	271.183	-0.696921	0.23267	-2.99532	0.00274157	0.0442312
Chdh	546.838	-0.698725	0.236402	-2.95566	0.00311998	0.0486461
4930503L19Rik	217.638	-0.703887	0.216018	-3.25847	0.00112015	0.0241865
Fanci	347.714	-0.709017	0.225261	-3.14754	0.00164651	0.0315683
Knl1	1108.86	-0.709136	0.227425	-3.11811	0.00182013	0.0336384
Kif15	835.549	-0.710023	0.23763	-2.98793	0.00280874	0.0450216
Hspe1	1573.66	-0.711953	0.220249	-3.2325	0.00122714	0.0257543
Mif	3302.4	-0.72035	0.233949	-3.07909	0.00207636	0.0368411
Mthfd1	1614.94	-0.720497	0.188527	-3.82171	0.000132527	0.0049354
Trip13	704.283	-0.72847	0.18258	-3.98988	6.6108e-05	0.00287147
Fzr1	1466.12	-0.735553	0.163083	-4.5103	6.47366e-06	0.000461266
Rtel1	664.426	-0.739523	0.220753	-3.35001	0.000808099	0.0193358
Gm7901	574.806	-0.744206	0.199885	-3.72317	0.000196738	0.00670489
Ncaph	1014.94	-0.745272	0.20995	-3.54975	0.000385593	0.0111469
Gm11223	475.875	-0.746391	0.185126	-4.03181	5.5349e-05	0.00258626
Sgo1	451.484	-0.746551	0.174821	-4.27037	1.95147e-05	0.00112391
Tubb5	4330.62	-0.747126	0.186655	-4.00271	6.262e-05	0.00279887
Melk	383.447	-0.751765	0.186086	-4.03988	5.34775e-05	0.00251463
Spc24	1353.98	-0.751839	0.212199	-3.54309	0.000395474	0.0113224
Knstrn	765.245	-0.755291	0.237942	-3.17426	0.00150217	0.029761
Cdk1	1682.76	-0.756975	0.176598	-4.28643	1.81567e-05	0.00106113
Tyms	2068.72	-0.758267	0.217096	-3.49278	0.000478017	0.0130567
Incenp	1507.14	-0.758773	0.214935	-3.53024	0.000415184	0.0116611
Zscan22	459.078	-0.765307	0.222427	-3.44071	0.000580198	0.0150501
Tubb4b	3775.84	-0.76662	0.16415	-4.67024	3.00842e-06	0.000256909
Gtse1	422.657	-0.766884	0.228295	-3.35918	0.000781728	0.019011
Prc1	889.125	-0.768289	0.226814	-3.3873	0.000705839	0.017451
Rttn	219.52	-0.771018	0.24929	-3.09285	0.00198245	0.0360112
Nuf2	713.03	-0.771941	0.219069	-3.52374	0.000425495	0.0118843
Chchd10	220.391	-0.772156	0.221313	-3.48898	0.000484864	0.0132194
Cdca2	672.924	-0.780186	0.186663	-4.17964	2.91967e-05	0.00157186
Rad1	380.724	-0.786528	0.158707	-4.95585	7.2016e-07	7.58926e-05
Tubb4b-ps1	325.668	-0.787131	0.226127	-3.48093	0.000499684	0.0134996
Gm9797	329.886	-0.792476	0.217192	-3.64874	0.000263529	0.00839567
Nup37	608.003	-0.793924	0.185527	-4.27929	1.87491e-05	0.00108543
Zfp46	236.117	-0.798466	0.265843	-3.00353	0.00266869	0.0433852
Stil	515.159	-0.799907	0.229323	-3.48813	0.000486415	0.0132374
Gm17383	716.987	-0.802012	0.19002	-4.22068	2.43569e-05	0.00133058
Kif22	1299.45	-0.803265	0.147549	-5.44406	5.20787e-08	7.9777e-06
Gm13092	388.859	-0.803681	0.198561	-4.04753	5.17605e-05	0.00244939
Gm11560	233.512	-0.805708	0.235409	-3.42258	0.000620295	0.0158095
Zfp946	131.051	-0.807588	0.253012	-3.1919	0.00141342	0.0285758
Tspan32	2534.5	-0.812699	0.220093	-3.69253	0.000222035	0.00741397
Elovl6	221.912	-0.814053	0.246178	-3.30677	0.000943793	0.0215751
Hmgn5	485.052	-0.814838	0.24532	-3.32152	0.000895272	0.0208509
Ass1	648.174	-0.816315	0.145442	-5.61267	1.99228e-08	3.79529e-06
Prr11	148.536	-0.820281	0.236953	-3.46179	0.000536591	0.0142889
Anxa1	7994.59	-0.824872	0.249835	-3.30166	0.000961135	0.0218372
Cenpa	1724.04	-0.825104	0.15138	-5.45055	5.02148e-08	7.85412e-06
Tuba1c	2292.89	-0.828964	0.154873	-5.35255	8.67253e-08	1.25112e-05
Aurka	832.143	-0.836709	0.147752	-5.66292	1.48823e-08	3.02925e-06
Diaph3	277.228	-0.839734	0.2402	-3.49598	0.000472316	0.0129486
Slc28a2	1370.27	-0.855604	0.266298	-3.21296	0.00131374	0.0271878
Pdlim1	336.408	-0.860591	0.24373	-3.53093	0.000414107	0.0116549
Kmo	135.52	-0.861809	0.245184	-3.51495	0.000439842	0.0122161
Tmem181b-ps	256.963	-0.867646	0.285239	-3.04182	0.00235152	0.0398811
Oip5	268.377	-0.870686	0.230947	-3.77006	0.000163206	0.00578776
Kif2c	598.996	-0.872436	0.198318	-4.39918	1.0866e-05	0.000672741
E2f4	1444.35	-0.872492	0.136083	-6.41149	1.44109e-10	4.86662e-08
Ccna2	1550.92	-0.877128	0.144815	-6.05688	1.38786e-09	4.27591e-07
Rab7b	630.916	-0.884073	0.226465	-3.9038	9.46938e-05	0.00382352
Cdca8	1809.95	-0.887988	0.159178	-5.5786	2.42464e-08	4.39362e-06
Shcbp1	728.897	-0.888036	0.169104	-5.25143	1.50926e-07	1.98462e-05
Cdca7	3370.57	-0.891641	0.162811	-5.47653	4.33735e-08	7.05345e-06
Mthfd1l	856.988	-0.897487	0.197062	-4.55433	5.25531e-06	0.000390541
Mbnl3	295.012	-0.898171	0.286688	-3.13293	0.00173072	0.0326355
Tuba1b	7145.41	-0.898767	0.165819	-5.42016	5.9547e-08	9.02867e-06
Extl3	248.311	-0.906408	0.30052	-3.01613	0.00256025	0.0421761
Gm5620	377	-0.906645	0.239102	-3.79188	0.000149513	0.00548546
Kif4	374.919	-0.907644	0.240531	-3.7735	0.000160975	0.00574983
Kif20a	708.442	-0.909591	0.179066	-5.07965	3.78134e-07	4.49496e-05
Miip	825.902	-0.914808	0.24841	-3.68265	0.000230821	0.00765574
Evl	175.471	-0.916214	0.302173	-3.03208	0.00242874	0.0406403
Kif11	1151.64	-0.920537	0.203543	-4.52257	6.10922e-06	0.000440664
Depdc1b	343.187	-0.922923	0.218621	-4.22156	2.42617e-05	0.00133027
Arap2	552.778	-0.924712	0.285096	-3.24351	0.00118066	0.025098
Ccdc15	155.308	-0.925246	0.200545	-4.61367	3.95623e-06	0.000311035
Ccnf	723.256	-0.92777	0.233332	-3.97618	7.00299e-05	0.00299877
Gramd3	218.22	-0.929418	0.287103	-3.23723	0.00120698	0.025439
Hist1h2ap	1177.56	-0.931412	0.267092	-3.48724	0.000488038	0.0132573
Rcc1	1667.49	-0.93892	0.157094	-5.97681	2.27555e-09	6.26157e-07
Hist1h2ao	423.238	-0.94038	0.2882	-3.26295	0.00110261	0.0240343
Bub1b	1374.93	-0.941959	0.202751	-4.64588	3.38624e-06	0.000278507
Tmem119	344.117	-0.942598	0.308327	-3.05714	0.0022346	0.0385643
Klhl23	378.515	-0.943902	0.262059	-3.60187	0.000315933	0.00967927
Fam92a	218.928	-0.945124	0.257312	-3.67307	0.000239657	0.00790419
Fkbp1b	318.09	-0.955807	0.2795	-3.4197	0.000626898	0.015896
Ndc80	501.024	-0.958448	0.200859	-4.77176	1.82627e-06	0.000163473
Cdc20	1774.41	-0.959604	0.133786	-7.1727	7.35303e-13	4.04662e-10
2700099C18Rik	155.732	-0.962979	0.263945	-3.64841	0.000263865	0.00839567
Rrm2	3697.14	-0.969205	0.240565	-4.02887	5.60447e-05	0.0026024
Ppm1k	106.743	-0.969591	0.319366	-3.03599	0.00239749	0.0402535
Ifi203	278.186	-0.97552	0.275832	-3.53665	0.000405239	0.0115353
2610318N02Rik	223.532	-0.977931	0.210474	-4.64632	3.37913e-06	0.000278507
Fancd2	415.757	-0.97982	0.245587	-3.9897	6.6157e-05	0.00287147
A430033K04Rik	132.651	-0.984222	0.268984	-3.65904	0.000253166	0.00821354
Ccnb1	1584	-0.985071	0.175595	-5.6099	2.02441e-08	3.80769e-06
Espl1	658.083	-0.991723	0.218471	-4.53938	5.64194e-06	0.000410949
Cenpl	403.571	-0.992884	0.178168	-5.57274	2.50757e-08	4.48915e-06
Rpusd2	66.5725	-0.997741	0.303644	-3.28589	0.00101659	0.022647
Gm14150	1235.21	-1.00133	0.182425	-5.48899	4.04242e-08	6.69251e-06
B3gnt5	415.317	-1.00894	0.334049	-3.02033	0.00252503	0.0418332
Hdc	3944.47	-1.01051	0.246122	-4.10574	4.03021e-05	0.00201318
Trim35	1033.03	-1.01645	0.157135	-6.46865	9.88806e-11	3.49825e-08
Nusap1	829.769	-1.01872	0.147552	-6.90413	5.0512e-12	2.02854e-09
Il11ra1	548.696	-1.01918	0.312408	-3.26234	0.00110495	0.0240388
Stmn1	8972.52	-1.02731	0.206024	-4.98637	6.15246e-07	6.57694e-05
Kif23	685.871	-1.03982	0.232474	-4.47283	7.71923e-06	0.000520752
Faap24	333.455	-1.04386	0.204346	-5.10831	3.25051e-07	3.99168e-05
Rnf157	221.592	-1.05406	0.320377	-3.29005	0.0010017	0.0224161
Iqgap3	452.333	-1.06089	0.3285	-3.22949	0.00124009	0.0259529
Nek2	495.693	-1.0626	0.216813	-4.90099	9.53569e-07	9.63883e-05
Pdp2	85.2431	-1.06766	0.359198	-2.97235	0.00295532	0.0469659
Pafah1b3	181.809	-1.06973	0.333516	-3.20742	0.00133931	0.0276017
2001-09-01	224.944	-1.07644	0.341889	-3.1485	0.0016411	0.0315461
Hist1h2ae	370.358	-1.08055	0.270867	-3.98924	6.62841e-05	0.00287147
Cep55	339.959	-1.09319	0.267581	-4.08547	4.39874e-05	0.00213598
Ska3	309.15	-1.10044	0.18176	-6.05433	1.41005e-09	4.27591e-07
Sapcd2	231.168	-1.10273	0.247928	-4.44777	8.67646e-06	0.000558111
Cdk5rap1	210.943	-1.11829	0.250419	-4.46566	7.98223e-06	0.000527764
Spred2	89.5579	-1.12999	0.374708	-3.01564	0.00256433	0.0421889
ENSMUSG00000096807	66.1799	-1.13452	0.341325	-3.32386	0.000887802	0.0207746
Plk1	761.287	-1.14542	0.180071	-6.36091	2.0056e-10	6.47852e-08
Eepd1	232.352	-1.19197	0.369164	-3.22884	0.00124296	0.0259762
Siglecf	288.251	-1.19612	0.357257	-3.34807	0.000813776	0.0194404
Hist1h2ag	99.2217	-1.19752	0.343955	-3.48162	0.000498398	0.0134894
Bambi	221.359	-1.21335	0.261014	-4.64861	3.34181e-06	0.000278507
Ldlr	272.116	-1.22083	0.367441	-3.32251	0.000892106	0.0208425
Dusp6	308.306	-1.25233	0.30927	-4.04931	5.13684e-05	0.00243861
Gtf2h3	219.227	-1.26346	0.391536	-3.22694	0.00125121	0.0260869
Ncs1	76.8604	-1.26364	0.40006	-3.15861	0.00158523	0.0308311
Marcksl1	802.31	-1.27915	0.319747	-4.00049	6.32107e-05	0.00280373
Depdc1a	105.211	-1.28294	0.372284	-3.44613	0.000568678	0.014903
Bub1	590.98	-1.28353	0.215895	-5.94515	2.76208e-09	7.38099e-07
Ccnd2	1853.22	-1.29662	0.263005	-4.93003	8.22183e-07	8.48391e-05
Ube2c	1091.21	-1.29696	0.181027	-7.16447	7.80893e-13	4.14403e-10
Tmem154	189.34	-1.30184	0.387979	-3.35545	0.00079236	0.0191126
Ydjc	311.837	-1.30222	0.398174	-3.27047	0.0010737	0.0236356
Nek6	296.468	-1.31115	0.327563	-4.00274	6.26125e-05	0.00279887
Cep85	2933.72	-1.32834	0.26957	-4.92762	8.32392e-07	8.53001e-05
Gm15428	65.7895	-1.32942	0.384992	-3.45312	0.000554143	0.0146252
Gm10357	114.151	-1.34342	0.399638	-3.36158	0.000774972	0.0188776
Kctd14	74.8062	-1.34528	0.298619	-4.50502	6.63681e-06	0.000465171
Ppic	223.434	-1.35357	0.411745	-3.28741	0.00101114	0.0225932
Gm6104	55.4158	-1.35609	0.449264	-3.01846	0.0025406	0.0419519
Ctse	199.357	-1.36391	0.3747	-3.63999	0.000272648	0.00858323
Sqle	216.544	-1.36669	0.327471	-4.17347	3.00001e-05	0.00160915
Ube2l6	117.309	-1.37739	0.383238	-3.59408	0.000325536	0.00987172
Aunip	188.129	-1.38213	0.365438	-3.78212	0.0001555	0.00558111
Nkg7	7049.64	-1.42913	0.335109	-4.26469	2.0018e-05	0.00114141
Kbtbd6	61.9552	-1.44964	0.439173	-3.30084	0.00096397	0.0218681
Gm8113	278.368	-1.45032	0.455284	-3.18552	0.00144492	0.0288577
Rnf113a1	82.4241	-1.45289	0.387859	-3.74593	0.000179727	0.00621062
Pif1	216.247	-1.45776	0.330613	-4.40927	1.03719e-05	0.000647546
Hmgb3	1121.73	-1.49638	0.310289	-4.82255	1.41734e-06	0.000135002
Cox6b2	110.896	-1.49791	0.498397	-3.00545	0.00265192	0.0431597
Rnase6	152.261	-1.51392	0.399991	-3.78488	0.000153782	0.00554625
2610524H06Rik	197.481	-1.52037	0.461515	-3.2943	0.000986688	0.0221776
Csrp2	43.9077	-1.52589	0.407019	-3.74893	0.000177589	0.00619042
Tie1	152.004	-1.55305	0.509761	-3.04662	0.00231432	0.0394816
Xrcc5	50.0967	-1.57212	0.530154	-2.9654	0.00302289	0.0475314
Cd24a	1720.87	-1.57363	0.313391	-5.02131	5.13204e-07	5.77704e-05
Bex3	512.057	-1.577	0.279377	-5.64471	1.65463e-08	3.27815e-06
Dpp4	141.2	-1.62794	0.395123	-4.12008	3.78745e-05	0.00191421
Nrxn1	69.2207	-1.64798	0.553644	-2.97661	0.00291457	0.0464674
Hsh2d	55.0708	-1.65471	0.429856	-3.84945	0.000118382	0.00449882
Hal	81.9442	-1.65641	0.518869	-3.19235	0.00141121	0.0285758
Nlrp1a	137.696	-1.68946	0.422978	-3.9942	6.49143e-05	0.00284531
Cerkl	36.3627	-1.69526	0.508751	-3.33219	0.000861642	0.0203547
Bmx	92.3049	-1.7154	0.42354	-4.05014	5.11864e-05	0.00243775
Gm43305	1722	-1.77066	0.344558	-5.13892	2.76327e-07	3.42383e-05
S100a10	1192.34	-1.77406	0.246511	-7.19665	6.17119e-13	3.66791e-10
Sfn	28.9348	-1.78446	0.565524	-3.1554	0.00160278	0.03101
Cd72	48.0719	-1.78629	0.595703	-2.99862	0.00271207	0.0439463
2210016F16Rik	370.904	-1.79551	0.407597	-4.4051	1.05735e-05	0.000657369
Kcnip3	427.641	-1.88389	0.410503	-4.58923	4.44881e-06	0.000338999
Ccl27a	30.127	-1.97161	0.643824	-3.06235	0.00219607	0.0382838
Zfp938	76.2715	-2.05243	0.586888	-3.49714	0.000470274	0.0129366
Spp1	117.479	-2.05439	0.524413	-3.91751	8.94695e-05	0.00369286
Krt10	26.8714	-2.07141	0.496681	-4.1705	3.03936e-05	0.0016187
Rab19	42.511	-2.08416	0.598361	-3.48311	0.000495619	0.0134387
Phf11b	28.5534	-2.10002	0.554794	-3.78523	0.000153567	0.00554625
Cxcl10	83.2978	-2.13686	0.504772	-4.23332	2.30264e-05	0.00127688
Pnp2	75.9372	-2.17235	0.521814	-4.16308	3.13985e-05	0.00166032
Tmem141	152.316	-2.18703	0.568603	-3.84632	0.000119905	0.00451056
Sox13	32.8216	-2.19613	0.725877	-3.02549	0.00248232	0.0413971
Rtl8b	41.006	-2.20569	0.570774	-3.86438	0.000111372	0.00428187
Apoe	602.156	-2.21181	0.584745	-3.78251	0.000155254	0.00558111
Rtl8a	41.6817	-2.23111	0.565885	-3.94269	8.0572e-05	0.00336297
Lin28a	22.7271	-2.24123	0.622679	-3.59933	0.000319034	0.00974195
Gem	37.6758	-2.25352	0.731377	-3.0812	0.00206169	0.0368411
Klf1	42.7935	-2.29918	0.517368	-4.444	8.83022e-06	0.000564538
Gzmb	183.097	-2.31322	0.50668	-4.56545	4.98425e-06	0.000374239
Nr0b2	26.0453	-2.32773	0.765859	-3.03937	0.00237073	0.0399848
Fbp1	42.3235	-2.4306	0.663581	-3.66286	0.000249419	0.00810966
Rnase4	25.4244	-2.52621	0.815911	-3.09619	0.00196027	0.0357298
Rnase12	143.839	-2.54719	0.553228	-4.60424	4.13981e-06	0.00032206
2210010C04Rik	59.3768	-2.55605	0.750047	-3.40785	0.000654758	0.0164899
Gstt2	104.346	-2.55915	0.363256	-7.04503	1.85419e-12	8.6098e-10
Traf3ip2	31.6446	-2.58179	0.573828	-4.49923	6.81999e-06	0.000475766
Il31ra	140.881	-2.59264	0.515033	-5.03393	4.80516e-07	5.46937e-05
H2-Ab1	324.615	-2.60571	0.770594	-3.38143	0.00072109	0.0177689
Rcbtb1	104.507	-2.62206	0.600342	-4.3676	1.25619e-05	0.000761867
Ppp1r9a	13.4333	-2.73981	0.822193	-3.33231	0.000861272	0.0203547
Car3	32.6921	-2.82832	0.831382	-3.40195	0.00066907	0.0167934
Cd74	449.886	-2.87432	0.738083	-3.89431	9.8478e-05	0.00392301
Fhit	12.6464	-2.90574	0.899213	-3.23143	0.00123172	0.0258139
Myo1b	28.6021	-2.93195	0.926851	-3.16334	0.00155969	0.0305639
Tmem246	36.7775	-2.9521	0.863595	-3.41838	0.000629943	0.0159189
Zfp951	25.5693	-2.97011	0.953684	-3.11436	0.00184347	0.0339431
9030619P08Rik	52.7293	-2.98743	0.737114	-4.05287	5.05921e-05	0.0024172
Muc6	26.888	-3.01188	0.615899	-4.89021	1.00727e-06	9.97802e-05
Cd83	14.9693	-3.03903	1.02464	-2.96597	0.00301734	0.0474943
Trbc1	18.5882	-3.06083	0.850565	-3.59858	0.000319957	0.00974228
Zfp995	34.5654	-3.06219	0.789882	-3.87677	0.000105851	0.00413905
Fam109b	60.1214	-3.08776	0.591485	-5.22035	1.78583e-07	2.28756e-05
Tnfsf13os	51.764	-3.18521	0.754435	-4.22198	2.42169e-05	0.00133027
Arhgap12	42.8316	-3.1974	0.754923	-4.23541	2.2814e-05	0.00127441
H2-Eb1	91.2647	-3.2467	0.613712	-5.29027	1.22138e-07	1.69613e-05
Gpc3	101.359	-3.25784	0.958842	-3.39768	0.000679588	0.017
Ranbp17	14.6708	-3.29977	1.03011	-3.20332	0.00135852	0.0278815
H2-Aa	142.734	-3.3411	0.861292	-3.87917	0.000104813	0.00413109
Hbb-bs	100.662	-3.34412	1.12568	-2.97076	0.00297065	0.0470586
Plbd1	88.9808	-3.35028	1.00274	-3.34113	0.000834395	0.019869
Zcchc3	18.1111	-3.35331	1.06192	-3.15779	0.00158971	0.0308779
Amot	38.0244	-3.4413	0.654023	-5.26175	1.42693e-07	1.90847e-05
Gm37194	16.9928	-3.48112	0.897224	-3.87987	0.000104511	0.00413011
Gcsam	8.16608	-3.55335	1.16404	-3.0526	0.00226871	0.0389318
Itgax	18.2988	-3.58287	1.06102	-3.37682	0.000733289	0.0179543
Car1	89.6613	-3.58876	0.685129	-5.23808	1.62253e-07	2.09645e-05
Mybpc3	11.0188	-3.62444	1.22669	-2.95466	0.00313016	0.0487537
Ear2	124.588	-3.81382	1.28846	-2.96	0.00307642	0.0480678
Vill	268.779	-3.92033	1.22474	-3.20095	0.00136975	0.0279961
Zfp558	8.72134	-4.01453	1.25382	-3.20184	0.00136552	0.027978
Zbtb8a	71.7888	-4.03261	1.06462	-3.78783	0.000151969	0.00553074
Scin	284.702	-4.0641	0.879848	-4.61909	3.85428e-06	0.000304715
Ehhadh	10.1415	-4.14866	1.26424	-3.28154	0.00103242	0.0229308
Htr2a	7.29038	-4.22395	1.18548	-3.56308	0.000366533	0.0107848
Sncaip	37.1455	-4.37892	1.40759	-3.11094	0.0018649	0.0342529
Sdc1	21.8008	-4.46449	1.1418	-3.91004	9.22814e-05	0.00376649
Dhcr24	15.7824	-4.47968	1.04524	-4.28577	1.82104e-05	0.00106113
Scml2	12.8847	-4.53275	1.27496	-3.5552	0.000377694	0.0110258
Gspt2	81.1352	-4.7109	1.27048	-3.70797	0.000208929	0.0070609
Tek	21.8264	-4.72349	1.17222	-4.02952	5.58902e-05	0.0026024
Mmrn1	13.0163	-4.76491	1.30395	-3.65422	0.000257967	0.008309
Ermap	20.0982	-4.90405	1.11916	-4.38191	1.17644e-05	0.000719371
Map7d3	45.6556	-4.96117	0.705435	-7.03278	2.02458e-12	9.11613e-10
Zfp583	10.3469	-5.10132	1.04775	-4.86882	1.12265e-06	0.000110473
Ltbp1	11.25	-5.12678	1.58103	-3.24269	0.00118409	0.0251192
Tspan6	8.80364	-5.33065	1.26136	-4.22613	2.3775e-05	0.00131328
4933440M02Rik	9.91205	-5.3534	1.25109	-4.279	1.87736e-05	0.00108543
Il2rb	8.81129	-5.45609	1.6483	-3.31013	0.000932531	0.0214497
Pls3	14.4483	-5.52358	1.09408	-5.04863	4.44997e-07	5.16579e-05
Sphk1	11.4649	-5.72615	1.16958	-4.8959	9.78565e-07	9.75872e-05
Tceal8	151.348	-8.79669	1.89398	-4.64456	3.4081e-06	0.000278507
Igkv6-20	17.6953	-23.1872	3.22619	-7.18716	6.61522e-13	3.7806e-10
Igha	12.5457	-24.2591	3.22542	-7.52122	5.42693e-14	4.24415e-11
