# Supplementary material for: Mir142 loss unlocks IDH2R140-dependent leukemogenesis through antagonistic regulation of HOX genes
Source: Sci Rep. 2020 Nov 10;10:19390. doi: 10.1038/s41598-020-76218-8 (PMC7656267; doi:10.1038/s41598-020-76218-8)
Supplement: Supplementary file 3 — Supplementary Information 3. [file 41598_2020_76218_MOESM3_ESM.xlsx]

## Sheet: WT+IDH vs WT+CTL GMP
gene	baseMean	log2FoldChange	lfcSE	stat	pvalue	padj
Igkv4-55	200.341	39.3296	10.3163	3.81237	0.000137643	0.0160885
Igkv14-126	1867.94	29.3157	4.37524	6.70038	2.07883e-11	2.14681e-08
Fam89a	5.59032	28.1589	1.78522	15.7733	4.74952e-56	9.80965e-52
Cdc42ep5	1.9534	27.8596	2.21643	12.5696	3.10243e-36	3.20388e-32
Themis	2.68179	26.1676	4.00366	6.53592	6.32204e-11	5.93524e-08
Ighv11-2	525.747	25.772	5.94693	4.33365	1.46655e-05	0.00322235
Igha	807.186	25.5917	2.92811	8.74	2.33111e-18	4.03788e-15
Ighv1-80	56.3444	23.7772	3.21422	7.39749	1.38783e-13	1.79152e-10
Ighv1-43	1.8081	23.3198	3.46865	6.72302	1.78e-11	1.93496e-08
Tdrp	1.69806	22.7862	5.7545	3.95972	7.5039e-05	0.0102639
Cd8a	2.37728	21.8391	3.35573	6.50801	7.61522e-11	6.83846e-08
Thbs2	54.7315	20.3276	2.17159	9.36068	7.92256e-21	2.33761e-17
Ighv1-52	26.3599	19.3336	3.46953	5.5724	2.51253e-08	1.36563e-05
B3gnt6	3.71379	16.3258	1.8069	9.03526	1.6361e-19	3.37921e-16
Gm43910	2.84666	15.0571	2.32983	6.46274	1.02821e-10	8.8486e-08
Gm37694	1.76412	14.866	3.53832	4.20144	2.6522e-05	0.00484766
Slc14a2	3.28677	14.3592	2.32774	6.16871	6.88486e-10	5.46922e-07
Pcdhga2	2.05597	12.6483	2.63085	4.80769	1.52687e-06	0.000492751
Ltbp1	27.4371	7.72987	1.76273	4.38517	1.15893e-05	0.00268951
3830403N18Rik	25.3841	7.25968	1.87764	3.86638	0.000110464	0.0137016
Kcnj5	20.5019	7.21394	2.0112	3.58688	0.000334657	0.0292368
Cx3cl1	34.3136	6.22617	1.33756	4.65487	3.24189e-06	0.000917233
Pcdhga5	9.82676	6.15944	1.69414	3.63573	0.000277193	0.0264703
Col20a1	15.123	6.08815	1.41518	4.30201	1.69252e-05	0.00348542
St8sia1	19.66	5.94601	1.55179	3.83171	0.000127255	0.0153718
Cbln3	10.4322	5.77403	1.63214	3.53769	0.000403638	0.0326931
Gbp4	103.723	5.68153	1.53853	3.69283	0.000221769	0.0226772
Slc52a3	18.2119	5.66888	1.46239	3.87645	0.000105993	0.0134306
Pde4c	35.8357	5.61126	1.53677	3.65134	0.000260879	0.0252967
Gfra1	71.5509	5.45924	1.5749	3.4664	0.000527473	0.040053
Robo4	209.726	5.39077	1.59594	3.3778	0.000730669	0.0493073
Wdr54	11.0406	5.35936	1.37731	3.89117	9.97607e-05	0.0132081
Zfp651	20.7435	5.30234	1.45976	3.63233	0.000280874	0.0264987
Rasl12	28.0798	4.96806	1.47199	3.37505	0.000738017	0.0493301
Spry4	16.2823	4.92608	1.45481	3.38605	0.000709055	0.0484928
Rslcan18	4.47744	4.7629	1.35711	3.50959	0.000448805	0.0351122
Eps8l1	128.251	4.75485	1.31215	3.62371	0.000290406	0.026801
Esam	307.218	4.62315	1.30736	3.53624	0.00040587	0.0327455
Pgbd1	10.067	4.35723	1.20885	3.60444	0.000312821	0.0279697
Itga8	48.2065	4.29529	1.05117	4.08621	4.38471e-05	0.00691312
BC025920	7.35378	4.25395	1.19325	3.565	0.000363861	0.030315
Tmem246	79.7956	4.12338	0.851536	4.84229	1.28354e-06	0.000427585
Proser2	14.4352	4.10369	1.20275	3.41191	0.000645099	0.0457865
Vash2	42.1794	3.97302	0.818855	4.85192	1.22271e-06	0.000420896
Gm45220	25.8236	3.80773	0.877505	4.33926	1.42961e-05	0.00317497
Rab27b	202.545	3.50952	0.814769	4.30738	1.65202e-05	0.00344654
Adcy6	169.809	3.41293	0.938744	3.63564	0.000277296	0.0264703
Plscr4	180.037	3.24254	0.887559	3.65332	0.000258874	0.0252444
Ankrd6	65.6564	3.21201	0.870829	3.68845	0.000225621	0.022843
Gm44751	22.9334	3.10853	0.899734	3.45495	0.000550399	0.0410395
Itgax	82.1085	3.06792	0.901267	3.40401	0.000664052	0.0466508
Tert	49.1684	3.05473	0.716634	4.26261	2.02056e-05	0.00393338
Mpl	1410.85	2.99156	0.83695	3.57436	0.000351083	0.0298406
Gm44699	17.0507	2.96297	0.805547	3.67821	0.000234879	0.0234357
Shisa8	240.323	2.89646	0.692096	4.18506	2.85089e-05	0.0049481
Gm43604	12.9322	2.87196	0.773601	3.71246	0.000205258	0.0215198
Hmga2	152	2.66048	0.540453	4.92269	8.53612e-07	0.00031483
Slc2a10	79.4087	2.53394	0.671532	3.77337	0.000161057	0.0180786
Bend4	158.409	2.4151	0.385252	6.26887	3.63674e-10	3.00453e-07
Syne4	21.3497	2.37204	0.682024	3.47794	0.000505274	0.0387952
Perp	627.378	2.20466	0.568644	3.87706	0.000105727	0.0134306
Peg12	35.6165	2.20334	0.58581	3.76118	0.000169115	0.0186329
F2rl2	99.5312	2.18477	0.5858	3.72955	0.00019182	0.0204219
2810410L24Rik	71.1849	2.17098	0.517179	4.19772	2.69611e-05	0.00485408
Gpc3	65.846	2.15773	0.585319	3.68641	0.000227436	0.0229144
Ptk7	265.709	2.1297	0.367921	5.78847	7.10289e-09	4.19152e-06
Gm26538	24.9859	1.9031	0.533846	3.56489	0.000364003	0.030315
Ifitm5	19.8608	1.82921	0.494161	3.70165	0.000214203	0.0221207
Cmtm8	47.2362	1.82807	0.532989	3.42985	0.000603926	0.0436875
Tnfsf9	71.0176	1.58994	0.392474	4.05108	5.09827e-05	0.00768611
Ptms	298.224	1.5755	0.366687	4.29659	1.73443e-05	0.00351205
Ptgs1	1502.71	1.56973	0.397569	3.94833	7.86974e-05	0.0106236
Lima1	345.126	1.52508	0.392235	3.88817	0.000101002	0.0132872
Znrf3	170.952	1.49914	0.312028	4.80451	1.55127e-06	0.000492922
9330160F10Rik	97.9228	1.29521	0.300333	4.31258	1.61362e-05	0.00343362
Trim3	270.73	1.25374	0.31152	4.0246	5.70734e-05	0.00830137
Elovl7	279.18	1.23326	0.235016	5.24754	1.5414e-07	6.36723e-05
Nav1	420.055	1.22715	0.307578	3.98971	6.61545e-05	0.00930612
Ifitm1	2068.9	1.17029	0.340843	3.43351	0.000595814	0.0434839
Slc9a7	134.188	1.1698	0.341255	3.42794	0.000608188	0.0436875
Zc3h12c	156.658	1.14611	0.294956	3.88569	0.000102041	0.0133389
Gm4258	93.9823	1.11786	0.296183	3.77421	0.000160514	0.0180786
Nos1ap	339.287	1.11035	0.235635	4.71218	2.4508e-06	0.000744396
Gramd3	165.764	1.10699	0.294387	3.76034	0.000169686	0.0186329
E330009J07Rik	229.539	1.07618	0.266069	4.04474	5.23815e-05	0.00783977
Ppfibp2	206.785	1.06642	0.29494	3.61573	0.000299508	0.027376
Snx21	147.823	1.05033	0.306526	3.42655	0.000611294	0.0436875
Lpar5	186.233	1.04588	0.271047	3.85867	0.000114004	0.0140157
Samd8	289.258	1.02944	0.24895	4.13511	3.54779e-05	0.00586209
1700025G04Rik	547.237	0.974827	0.146129	6.67099	2.54083e-11	2.49896e-08
Dock7	704.833	0.965794	0.230905	4.18265	2.88129e-05	0.00495917
Inpp4a	600.059	0.952353	0.258841	3.67929	0.000233881	0.0234357
Brpf3	417.471	0.938874	0.262118	3.58187	0.000341142	0.0293581
Smox	773.466	0.937539	0.229029	4.09354	4.24834e-05	0.00674964
Gas2l3	481.504	0.930885	0.186507	4.99114	6.00233e-07	0.000229578
Adamts10	1687.36	0.928331	0.233188	3.98105	6.86123e-05	0.00957512
Foxred2	968.84	0.902454	0.215461	4.18848	2.80823e-05	0.00491536
Iqsec2	151.925	0.894729	0.240136	3.72592	0.000194606	0.0206123
Zfp319	373.478	0.894574	0.265716	3.36666	0.000760856	0.0497497
Coro2a	3143.86	0.875437	0.159653	5.48338	4.17277e-08	1.95874e-05
Eng	1268.19	0.873146	0.257228	3.39444	0.000687696	0.0473456
Stk40	687.006	0.864072	0.234067	3.69156	0.000222885	0.0226772
Fancc	382.159	0.836914	0.152374	5.49252	3.96245e-08	1.90327e-05
Itprid2	515.15	0.815402	0.138952	5.86824	4.40444e-09	2.67557e-06
Fbxl18	273.983	0.813962	0.211371	3.85087	0.000117698	0.0143842
Fam199x	277.57	0.808986	0.23956	3.37697	0.000732902	0.0493073
Afap1l1	1570.1	0.778789	0.200584	3.88261	0.000103341	0.0133599
Myef2	196.312	0.776054	0.216464	3.58514	0.000336901	0.0292368
Tecpr2	322.258	0.754637	0.221997	3.39931	0.000675573	0.0468231
Tfeb	783.997	0.743743	0.219993	3.38075	0.000722881	0.0489521
Baiap2	451.438	0.742212	0.178229	4.16437	3.12217e-05	0.00528568
Fbxw17	259.913	0.729274	0.211953	3.44074	0.000580128	0.0426405
Bmp2k	516.113	0.707267	0.188146	3.75913	0.000170505	0.0186329
Trp53bp2	470.381	0.6889	0.177533	3.8804	0.000104286	0.0133784
Ralgps2	606.412	0.680962	0.198686	3.42732	0.000609564	0.0436875
Prkd3	1323.44	0.677074	0.163662	4.13702	3.51845e-05	0.0058605
Tmem176b	4816.48	0.655214	0.160836	4.07381	4.62501e-05	0.00712873
Slc35e2	338.951	0.649946	0.192235	3.38099	0.000722253	0.0489521
Vps9d1	880.474	0.632267	0.157886	4.00458	6.21281e-05	0.00891107
Mef2a	1037.07	0.610057	0.18096	3.37123	0.000748346	0.0496988
Fyco1	817.494	0.609775	0.157498	3.87165	0.000108103	0.013567
Slc25a45	1548.67	0.607928	0.126333	4.8121	1.49355e-06	0.000489648
Patl1	608.225	0.598465	0.156348	3.82778	0.000129303	0.0153718
Zfp276	717.567	0.595786	0.168626	3.53318	0.000410589	0.0329973
Zfp592	1214.01	0.579725	0.148424	3.90588	9.38825e-05	0.01251
Abi2	611.412	0.552351	0.164091	3.36612	0.000762324	0.0497497
Mkl1	1719.15	0.534048	0.154954	3.4465	0.000567908	0.0420415
Socs6	769.518	0.52981	0.139424	3.8	0.000144693	0.0166955
Rbm33	1266.83	0.518953	0.136898	3.79081	0.000150157	0.0171345
Agfg2	568.342	0.514223	0.143422	3.58538	0.000336584	0.0292368
Usp25	2366.05	0.514173	0.148726	3.45717	0.000545873	0.0408495
Scaf1	1029.78	0.472092	0.132325	3.56766	0.000360188	0.0302412
Ttc3	1744.9	0.444071	0.124016	3.58077	0.000342585	0.0293599
Secisbp2	675.537	0.406911	0.0922789	4.40958	1.0357e-05	0.00243084
Riok3	2200.23	-0.388079	0.104788	-3.70346	0.000212681	0.0220739
Mfsd1	2159.95	-0.430934	0.120427	-3.57837	0.000345741	0.029508
Abhd11	861.9	-0.434853	0.120564	-3.60682	0.000309977	0.0278359
Tax1bp1	6347.83	-0.448495	0.0980458	-4.57435	4.77711e-06	0.00128138
Elovl5	1818.42	-0.459559	0.132775	-3.4612	0.000537777	0.04039
Ccdc32	323.761	-0.48156	0.125704	-3.83092	0.000127666	0.0153718
Pgrmc1	1980.17	-0.551444	0.137206	-4.0191	5.84198e-05	0.00843778
Gstm4	373.572	-0.583622	0.159438	-3.6605	0.000251728	0.024758
Rftn1	1511.39	-0.642372	0.17728	-3.62348	0.000290667	0.026801
Lgals9	6665.98	-0.664284	0.180951	-3.67108	0.000241527	0.0238685
Mcm3ap	1125.67	-0.706491	0.204015	-3.46293	0.000534331	0.0402776
Retsat	561.088	-0.720407	0.188986	-3.81195	0.000137875	0.0160885
Stard10	491.207	-0.77231	0.194461	-3.97155	7.14053e-05	0.00983203
Klhl28	245.664	-0.800291	0.206141	-3.88225	0.000103495	0.0133599
Tst	205.348	-0.839609	0.196112	-4.28128	1.85818e-05	0.00365512
Rinl	1408.31	-0.856435	0.170912	-5.01096	5.4158e-07	0.000211053
Fuom	42.8508	-0.862178	0.253932	-3.39531	0.000685518	0.0473456
Nudt22	253.773	-0.863442	0.210383	-4.10415	4.05812e-05	0.0064974
Tmem218	108.357	-0.893466	0.265288	-3.36791	0.000757409	0.0497497
Erc1	254.018	-0.895115	0.231555	-3.86567	0.000110786	0.0137016
Hmces	583.815	-0.943383	0.117553	-8.02519	1.01369e-15	1.61052e-12
Gm11427	207.313	-0.943567	0.250809	-3.7621	0.000168494	0.0186329
Gkap1	119.082	-0.944561	0.278803	-3.38792	0.000704249	0.0483241
Plxnd1	754.94	-0.998563	0.264545	-3.77465	0.000160232	0.0180786
Afap1	399.904	-1.01875	0.287556	-3.54277	0.000395946	0.0324519
Ahi1	210.01	-1.04021	0.223954	-4.64475	3.4049e-06	0.000950334
Amacr	74.2222	-1.06106	0.26328	-4.03014	5.57431e-05	0.00816538
Gstm1	5989.78	-1.08423	0.243364	-4.45516	8.38297e-06	0.00203696
Cerkl	50.9934	-1.08528	0.312585	-3.47196	0.000516678	0.039524
Gstm2-ps1	378.444	-1.09615	0.298121	-3.67687	0.000236114	0.0234456
Gstt2	252.006	-1.12371	0.309509	-3.63062	0.000282744	0.0265445
Gbp3	1296.21	-1.15485	0.27515	-4.19717	2.70272e-05	0.00485408
Lss	236.864	-1.18385	0.34	-3.48191	0.00049785	0.0385116
Gm13012	151.235	-1.20599	0.341785	-3.5285	0.000417926	0.0330722
Sgk1	735.246	-1.27496	0.329362	-3.87101	0.000108384	0.013567
Akap17b	81.1362	-1.29729	0.385446	-3.36568	0.000763565	0.0497497
Dpp4	577.1	-1.33593	0.3756	-3.55679	0.00037541	0.0311394
Btnl9	125.876	-1.33649	0.395167	-3.3821	0.000719333	0.0489521
Csrp2	123.531	-1.33882	0.221837	-6.03516	1.58809e-09	1.13105e-06
Arsg	173.748	-1.36865	0.35782	-3.82496	0.000130791	0.0154363
Smim6	67.245	-1.37993	0.372235	-3.70714	0.00020961	0.021865
Ttc30b	84.9335	-1.39011	0.408653	-3.40169	0.000669709	0.0466587
Padi4	4334.88	-1.44001	0.310709	-4.63461	3.57612e-06	0.000984815
Hoxa7	295.607	-1.48006	0.331653	-4.46267	8.09443e-06	0.00201425
Dnajc6	309.402	-1.48396	0.316601	-4.68717	2.77014e-06	0.000805839
Car3	75.6523	-1.48822	0.409427	-3.63488	0.000278108	0.0264703
Frmd6	364.361	-1.51185	0.403965	-3.74253	0.000182174	0.0195969
Tspyl4	57.578	-1.51917	0.432502	-3.51252	0.00044388	0.0348589
Ecm1	245.85	-1.54979	0.355914	-4.35438	1.33445e-05	0.00302876
Sorbs1	72.5032	-1.55073	0.388687	-3.98966	6.61692e-05	0.00930612
Marcks	524.94	-1.57966	0.370932	-4.25864	2.05677e-05	0.00393338
Lhfpl2	481.925	-1.58477	0.369057	-4.2941	1.75403e-05	0.00351726
Acy3	65.6833	-1.64671	0.382026	-4.31045	1.6292e-05	0.00343362
Gnb4	534.168	-1.70087	0.481866	-3.52975	0.000415951	0.0330722
Oas1a	672.13	-1.72181	0.47689	-3.6105	0.000305611	0.0275637
H1fx	100.325	-1.76386	0.375076	-4.70267	2.56784e-06	0.00076864
Rapgef5	59.0154	-1.7776	0.481521	-3.69164	0.000222809	0.0226772
Hivep2	87.1989	-1.78246	0.519426	-3.43159	0.000600051	0.0436389
Ccdc158	64.0308	-1.78749	0.524466	-3.4082	0.000653925	0.046254
Cyp11a1	205.542	-1.79932	0.533482	-3.37278	0.000744129	0.0495782
Cacna1f	31.4734	-1.80116	0.50131	-3.59291	0.000327	0.0288626
Asns	395.491	-1.8467	0.401856	-4.59542	4.31879e-06	0.00117369
Fbxo17	113.695	-1.85026	0.454743	-4.0688	4.72552e-05	0.0072297
Tmem273	170.234	-1.88266	0.506681	-3.71568	0.000202659	0.0213557
Ehhadh	60.4678	-1.88648	0.501404	-3.7624	0.000168287	0.0186329
Rnf122	187.371	-1.88784	0.528947	-3.56905	0.000358275	0.0302033
Atp1b1	91.7326	-1.89712	0.547735	-3.46357	0.000533059	0.0402776
Dock9	278.104	-1.90183	0.520611	-3.65308	0.000259118	0.0252444
Btbd11	79.4816	-1.91357	0.470979	-4.06296	4.84533e-05	0.00735849
Inppl1	84.0199	-1.98062	0.581537	-3.40584	0.000659602	0.0464963
Clec2i	241.116	-1.98892	0.442434	-4.4954	6.94406e-06	0.00177065
Lyplal1	31.1709	-2.03277	0.580875	-3.4995	0.000466132	0.0361936
Dhcr24	164.528	-2.04678	0.467381	-4.37925	1.19086e-05	0.0027329
Hoxa9	1083.56	-2.06702	0.382917	-5.39808	6.73578e-08	2.96002e-05
Camk2a	218.133	-2.16208	0.499235	-4.33079	1.48575e-05	0.00323019
Trp53i11	543.263	-2.16929	0.600346	-3.6134	0.000302204	0.027376
Dnd1	33.1808	-2.1839	0.44777	-4.87729	1.07553e-06	0.000376507
Gm37255	18.6161	-2.2206	0.647948	-3.42713	0.000610007	0.0436875
Cttn	346.474	-2.22304	0.644925	-3.44697	0.000566911	0.0420415
9930014A18Rik	46.3675	-2.23031	0.412796	-5.40295	6.55531e-08	2.94333e-05
Il22ra2	57.9586	-2.23523	0.417299	-5.35641	8.48912e-08	3.6528e-05
Flywch2	44.7314	-2.32038	0.606201	-3.82775	0.000129321	0.0153718
Fbxl2	42.8594	-2.34011	0.650604	-3.59682	0.000322128	0.0285547
Pcolce	11.7835	-2.37395	0.704568	-3.36938	0.000753384	0.0497497
Laptm4b	299.965	-2.37437	0.428239	-5.54449	2.9481e-08	1.52225e-05
Grap	50.5992	-2.40407	0.611864	-3.92909	8.52674e-05	0.0114358
Ptpdc1	75.081	-2.42813	0.679748	-3.5721	0.000354125	0.0299758
Oas1c	51.2155	-2.47463	0.73517	-3.36607	0.000762471	0.0497497
Dmc1	32.7428	-2.48007	0.531239	-4.66847	3.03457e-06	0.0008705
Gm16152	18.8876	-2.5878	0.729103	-3.54929	0.00038627	0.0319121
Cyp2r1	20.492	-2.59182	0.691156	-3.74998	0.000176852	0.0191241
Fam135a	34.2058	-2.60879	0.604555	-4.31522	1.59446e-05	0.0034304
H2afy2	50.2651	-2.62161	0.579897	-4.52082	6.15997e-06	0.00159035
Fbp1	213.142	-2.64382	0.435238	-6.07443	1.24426e-09	9.17822e-07
Flt1	46.2917	-2.68921	0.659477	-4.07779	4.54658e-05	0.00706053
Cxadr	14.5563	-2.72038	0.750533	-3.6246	0.000289408	0.026801
Cd59a	198.92	-2.76274	0.698089	-3.95758	7.57136e-05	0.0102881
Mxra7	8.14264	-2.76918	0.723513	-3.82741	0.0001295	0.0153718
Gm5134	17.972	-2.7877	0.658719	-4.232	2.31626e-05	0.00435587
Lefty1	17.805	-2.82071	0.835716	-3.37521	0.000737606	0.0493301
Batf2	43.0802	-2.87583	0.670679	-4.28794	1.8034e-05	0.00358148
AI854703	67.1141	-2.88525	0.635474	-4.54031	5.61707e-06	0.00146854
Clnk	175.851	-2.94831	0.622253	-4.73813	2.15704e-06	0.000675023
Hoxa5	90.0496	-3.02334	0.615998	-4.90804	9.19923e-07	0.000333335
Rps4l	116.282	-3.09053	0.654889	-4.71916	2.36824e-06	0.000730055
Zfp300	8.44172	-3.09199	0.823584	-3.75431	0.000173821	0.0188952
Npr2	96.7631	-3.16656	0.736329	-4.30046	1.70441e-05	0.00348542
Fah	31.6868	-3.16866	0.712934	-4.44453	8.80842e-06	0.00209114
Enpp1	115.33	-3.19319	0.588452	-5.42641	5.74972e-08	2.639e-05
Atp7b	50.5248	-3.20301	0.907663	-3.52885	0.000417363	0.0330722
Glrp1	41.156	-3.25579	0.573775	-5.67433	1.39231e-08	7.77211e-06
Ccnd1	189.551	-3.26776	0.587112	-5.56583	2.60906e-08	1.38173e-05
Fbxo27	11.5755	-3.33318	0.632163	-5.27265	1.34465e-07	5.66783e-05
B3gnt3	38.9317	-3.35029	0.820589	-4.08279	4.44984e-05	0.00696265
Rbakdn	10.2252	-3.39347	0.938975	-3.61402	0.000301487	0.027376
Msl3l2	158.63	-3.47216	0.631888	-5.4949	3.90938e-08	1.90327e-05
Susd2	17.4199	-3.50311	0.977842	-3.58249	0.000340339	0.0293581
Bco1	6.61039	-3.51174	0.854163	-4.11132	3.93404e-05	0.00639792
Dkkl1	162.528	-3.54741	0.732206	-4.84483	1.2672e-06	0.000427585
Cd6	41.9478	-3.6214	0.997015	-3.63224	0.000280973	0.0264987
Mycbpap	13.6171	-3.62961	1.00445	-3.61353	0.000302062	0.027376
Hes5	14.1763	-3.74366	0.892706	-4.19361	2.7455e-05	0.00488842
Atp4a	22.756	-3.7528	1.0602	-3.5397	0.000400587	0.0326931
Nap1l3	55.0112	-3.8338	1.12069	-3.42092	0.000624086	0.0444479
Mecom	382.106	-3.92173	0.920794	-4.25907	2.0528e-05	0.00393338
Kbtbd13	15.9098	-3.93811	1.03674	-3.79855	0.000145544	0.0167003
9630013D21Rik	56.0036	-3.9769	0.674107	-5.89952	3.64566e-09	2.35305e-06
B4galt2	9.4228	-3.98721	1.09988	-3.62515	0.000288793	0.026801
Phf11d	100.311	-4.08938	0.696471	-5.87157	4.31677e-09	2.67557e-06
Capsl	16.8689	-4.13992	1.21671	-3.40255	0.000667611	0.0466587
Platr17	17.442	-4.15043	0.980806	-4.23165	2.31987e-05	0.00435587
Xlr4b	93.8786	-4.21171	0.688897	-6.1137	9.73454e-10	7.44656e-07
Psma8	92.2964	-4.21455	1.21165	-3.47836	0.000504483	0.0387952
Gm3052	5.85134	-4.25374	1.20206	-3.53872	0.000402076	0.0326931
Adhfe1	9.49532	-4.34864	1.25437	-3.46678	0.000526724	0.040053
Krt8	12.1284	-4.39187	1.04462	-4.2043	2.61893e-05	0.00482959
Cyb561	42.8542	-4.397	0.760595	-5.78101	7.42549e-09	4.26017e-06
Gm28112	9.89917	-4.46279	1.08528	-4.11212	3.92039e-05	0.00639792
Etl4	11.6384	-4.55233	1.32213	-3.44317	0.000574935	0.0424097
Xlr4e-ps	2.59926	-4.55429	1.29384	-3.51999	0.000431567	0.0340213
Rasgrf2	7.95341	-4.62113	1.2367	-3.73668	0.000186469	0.0199551
Fitm1	5.11805	-4.64479	1.1684	-3.97534	7.02791e-05	0.0097419
5830444B04Rik	17.8063	-4.65001	1.29617	-3.5875	0.000333867	0.0292368
Ghrl	6.48427	-4.76215	1.25154	-3.80501	0.000141796	0.0164531
Gm15408	9.7462	-4.83707	1.37045	-3.52956	0.000416258	0.0330722
Olfm5	19.0889	-4.85718	1.332	-3.64653	0.000265809	0.0256543
Slc16a2	21.6647	-4.99355	1.42451	-3.50545	0.000455834	0.0355276
Tubb1	3.89719	-5.05476	1.48618	-3.40119	0.000670942	0.0466587
Lipo3	129.59	-5.06504	0.466563	-10.8561	1.8658e-27	9.63405e-24
Smoc1	31.5889	-5.14833	1.01761	-5.05923	4.20963e-07	0.000167203
Ablim2	5.69726	-5.22486	1.17466	-4.44797	8.66848e-06	0.00208185
Kif21a	11.6806	-5.23595	1.25844	-4.16068	3.17298e-05	0.00532803
Gpx7	26.5905	-5.24831	0.874645	-6.0005	1.96706e-09	1.35425e-06
Slc30a2	9.50784	-5.33492	1.17255	-4.54985	5.36829e-06	0.0014215
Xlr4c	44.1257	-5.3587	0.690672	-7.75868	8.58167e-15	1.26604e-11
Gbp6	79.7259	-5.40207	1.33665	-4.04151	5.31076e-05	0.00785513
Slc4a3	10.3103	-5.42448	1.52909	-3.54753	0.000388864	0.0319984
Unc5cl	14.1848	-5.46514	1.2263	-4.4566	8.32713e-06	0.00203696
Lrrc2	5.09763	-5.47449	1.26115	-4.34087	1.41917e-05	0.00317497
2510009E07Rik	28.4576	-5.48488	1.22123	-4.4913	7.07908e-06	0.00178306
Tmem125	3.63459	-5.50055	1.5288	-3.59796	0.000320723	0.0285526
Gm13203	7.95626	-5.52031	1.31732	-4.19056	2.78262e-05	0.00491216
Slc23a3	3.58533	-5.73536	1.43764	-3.98942	6.62342e-05	0.00930612
Irf4	21.8443	-5.73709	1.41975	-4.04091	5.32448e-05	0.00785513
Npr1	3.91329	-6.09229	1.4605	-4.17138	3.02761e-05	0.00516795
Fsd2	10.241	-6.10785	1.24755	-4.89587	9.78709e-07	0.000348522
Gdf3	131.083	-6.17681	0.827003	-7.46892	8.08572e-14	1.11335e-10
Ednra	65.1721	-6.19034	1.24254	-4.98201	6.29288e-07	0.000236315
Pla2r1	6.14707	-6.19604	1.47348	-4.20503	2.61048e-05	0.00482959
Nrap	12.1436	-6.25958	1.52495	-4.10477	4.0471e-05	0.0064974
Upk3bl	8.342	-7.67304	1.63588	-4.69047	2.72578e-06	0.000804262
Aspa	39.0027	-7.74069	1.39893	-5.53329	3.14272e-08	1.58317e-05
Ighv6-6	162.822	-8.6288	2.51036	-3.43727	0.000587607	0.043037
Lama1	1.76483	-15.8452	2.66044	-5.95585	2.58724e-09	1.72377e-06
Ppp1r32	2.12377	-20.1866	2.11998	-9.52209	1.69736e-21	5.84289e-18
Gm43483	1.59157	-21.4196	3.06725	-6.98333	2.8827e-12	3.50231e-09
Cdh2	2.50437	-22.4385	4.39343	-5.10728	3.26821e-07	0.000132356
Sema3e	3.85211	-23.5369	2.57491	-9.14084	6.19673e-20	1.42208e-16
Gm43196	2.14746	-24.0845	3.47362	-6.93354	4.10425e-12	4.70939e-09
Gm568	11.3337	-24.2125	2.59736	-9.322	1.14171e-20	2.94762e-17
Ms4a7	16.9103	-24.9704	2.09308	-11.93	8.25906e-33	5.68609e-29
Igkv14-111	368.071	-26.7083	2.72015	-9.81871	9.35297e-23	3.86352e-19
Ncam2	3.39882	-30.2908	3.46605	-8.73928	2.34601e-18	4.03788e-15
